# Supplementary material for: ONYX: an alignment-free biological sex inference from high-throughput sequencing data
Source: Front Bioinform. 2026 May 28;6:1842658. doi: 10.3389/fbinf.2026.1842658 (PMC13253622; doi:10.3389/fbinf.2026.1842658)
Supplement: Supplementary file 2 [file Table1.xlsx]

## Sheet: Table S1
Table S1. Human whole-genome sequencing samples used for evaluation in this study.
ID	Sex	Population	Reference
HG00171	female	FIN	Byrska-Bishop et al., (2022)
HG00176	female	FIN	Byrska-Bishop et al., (2022)
HG00183	male	FIN	Byrska-Bishop et al., (2022)
HG00188	male	FIN	Byrska-Bishop et al., (2022)
HG00190	male	FIN	Byrska-Bishop et al., (2022)
HG00272	female	FIN	Byrska-Bishop et al., (2022)
HG00473	female	CHS	Byrska-Bishop et al., (2022)
HG00513	female	CHS	Byrska-Bishop et al., (2022)
HG00525	female	CHS	Byrska-Bishop et al., (2022)
HG00556	male	CHS	Byrska-Bishop et al., (2022)
HG00436	male	CHS	Byrska-Bishop et al., (2022)
HG00607	male	CHS	Byrska-Bishop et al., (2022)
HG01597	female	KHV	Byrska-Bishop et al., (2022)
HG01600	female	KHV	Byrska-Bishop et al., (2022)
HG02019	female	KHV	Byrska-Bishop et al., (2022)
HG02026	male	KHV	Byrska-Bishop et al., (2022)
HG01864	male	KHV	Byrska-Bishop et al., (2022)
HG02040	male	KHV	Byrska-Bishop et al., (2022)
HG03012	male	BEB	Byrska-Bishop et al., (2022)
HG03593	male	BEB	Byrska-Bishop et al., (2022)
HG03598	female	BEB	Byrska-Bishop et al., (2022)
HG03808	female	BEB	Byrska-Bishop et al., (2022)
HG04185	male	BEB	Byrska-Bishop et al., (2022)
HG03928	female	BEB	Byrska-Bishop et al., (2022)
HG00551	female	PUR	Byrska-Bishop et al., (2022)
HG00638	female	PUR	Byrska-Bishop et al., (2022)
HG00640	male	PUR	Byrska-Bishop et al., (2022)
HG01162	female	PUR	Byrska-Bishop et al., (2022)
HG01167	male	PUR	Byrska-Bishop et al., (2022)
HG01066	male	PUR	Byrska-Bishop et al., (2022)
HG01890	male	ACB	Byrska-Bishop et al., (2022)
HG01915	female	ACB	Byrska-Bishop et al., (2022)
HG01958	female	ACB	Byrska-Bishop et al., (2022)
HG01879	male	ACB	Byrska-Bishop et al., (2022)
HG02317	male	ACB	Byrska-Bishop et al., (2022)
HG02010	female	ACB	Byrska-Bishop et al., (2022)
NA19712	female	ASW	Byrska-Bishop et al., (2022)
NA19700	male	ASW	Byrska-Bishop et al., (2022)
NA19914	female	ASW	Byrska-Bishop et al., (2022)
NA19921	female	ASW	Byrska-Bishop et al., (2022)
NA19818	male	ASW	Byrska-Bishop et al., (2022)
NA19922	male	ASW	Byrska-Bishop et al., (2022)
NA18853	male	YRI	Byrska-Bishop et al., (2022)
NA18858	female	YRI	Byrska-Bishop et al., (2022)
NA18505	female	YRI	Byrska-Bishop et al., (2022)
NA18517	female	YRI	Byrska-Bishop et al., (2022)
NA18877	male	YRI	Byrska-Bishop et al., (2022)
NA19248	male	YRI	Byrska-Bishop et al., (2022)
HG02610	male	GWD	Byrska-Bishop et al., (2022)
HG02634	male	GWD	Byrska-Bishop et al., (2022)
HG02646	female	GWD	Byrska-Bishop et al., (2022)
HG02759	male	GWD	Byrska-Bishop et al., (2022)
HG02571	female	GWD	Byrska-Bishop et al., (2022)
HG02583	female	GWD	Byrska-Bishop et al., (2022)
NA18942	female	JPT	Byrska-Bishop et al., (2022)
NA18947	female	JPT	Byrska-Bishop et al., (2022)
NA18954	female	JPT	Byrska-Bishop et al., (2022)
NA18959	male	JPT	Byrska-Bishop et al., (2022)
NA18961	male	JPT	Byrska-Bishop et al., (2022)
NA18966	male	JPT	Byrska-Bishop et al., (2022)
HG03055	female	MSL	Byrska-Bishop et al., (2022)
HG03074	male	MSL	Byrska-Bishop et al., (2022)
HG03079	female	MSL	Byrska-Bishop et al., (2022)
HG03081	male	MSL	Byrska-Bishop et al., (2022)
HG03086	female	MSL	Byrska-Bishop et al., (2022)
HG03385	male	MSL	Byrska-Bishop et al., (2022)
NA12778	female	CEU	Byrska-Bishop et al., (2022)
NA12812	male	CEU	Byrska-Bishop et al., (2022)
NA12843	female	CEU	Byrska-Bishop et al., (2022)
NA12273	female	CEU	Byrska-Bishop et al., (2022)
NA12399	male	CEU	Byrska-Bishop et al., (2022)
NA12762	male	CEU	Byrska-Bishop et al., (2022)
HG02944	male	ESN	Byrska-Bishop et al., (2022)
HG03168	female	ESN	Byrska-Bishop et al., (2022)
HG03133	male	ESN	Byrska-Bishop et al., (2022)
HG03157	male	ESN	Byrska-Bishop et al., (2022)
HG03520	female	ESN	Byrska-Bishop et al., (2022)
HG03366	female	ESN	Byrska-Bishop et al., (2022)
NA18606	male	CHB	Byrska-Bishop et al., (2022)
NA18613	male	CHB	Byrska-Bishop et al., (2022)
NA18618	female	CHB	Byrska-Bishop et al., (2022)
NA18620	male	CHB	Byrska-Bishop et al., (2022)
NA18625	female	CHB	Byrska-Bishop et al., (2022)
NA18644	female	CHB	Byrska-Bishop et al., (2022)
HG01148	male	CLM	Byrska-Bishop et al., (2022)
HG01251	female	CLM	Byrska-Bishop et al., (2022)
HG01345	female	CLM	Byrska-Bishop et al., (2022)
HG01112	male	CLM	Byrska-Bishop et al., (2022)
HG01124	male	CLM	Byrska-Bishop et al., (2022)
HG01275	female	CLM	Byrska-Bishop et al., (2022)
HG01028	male	CDX	Byrska-Bishop et al., (2022)
HG01794	female	CDX	Byrska-Bishop et al., (2022)
HG01799	female	CDX	Byrska-Bishop et al., (2022)
HG01802	female	CDX	Byrska-Bishop et al., (2022)
HG02355	male	CDX	Byrska-Bishop et al., (2022)
HG02380	male	CDX	Byrska-Bishop et al., (2022)
HG01566	female	PEL	Byrska-Bishop et al., (2022)
HG01578	female	PEL	Byrska-Bishop et al., (2022)
HG01953	male	PEL	Byrska-Bishop et al., (2022)
HG01977	male	PEL	Byrska-Bishop et al., (2022)
HG02348	female	PEL	Byrska-Bishop et al., (2022)
HG02259	male	PEL	Byrska-Bishop et al., (2022)
HG02603	male	PJL	Byrska-Bishop et al., (2022)
HG02778	female	PJL	Byrska-Bishop et al., (2022)
HG02780	male	PJL	Byrska-Bishop et al., (2022)
HG03625	female	PJL	Byrska-Bishop et al., (2022)
HG01583	male	PJL	Byrska-Bishop et al., (2022)
HG02604	female	PJL	Byrska-Bishop et al., (2022)
HG01504	female	IBS	Byrska-Bishop et al., (2022)
HG01605	female	IBS	Byrska-Bishop et al., (2022)
HG01612	female	IBS	Byrska-Bishop et al., (2022)
HG01509	male	IBS	Byrska-Bishop et al., (2022)
HG01530	male	IBS	Byrska-Bishop et al., (2022)
HG01624	male	IBS	Byrska-Bishop et al., (2022)
NA20505	female	TSI	Byrska-Bishop et al., (2022)
NA20512	male	TSI	Byrska-Bishop et al., (2022)
NA20517	female	TSI	Byrska-Bishop et al., (2022)
NA20524	male	TSI	Byrska-Bishop et al., (2022)
NA20529	female	TSI	Byrska-Bishop et al., (2022)
NA20536	male	TSI	Byrska-Bishop et al., (2022)
NA19717	male	MXL	Byrska-Bishop et al., (2022)
NA19729	male	MXL	Byrska-Bishop et al., (2022)
NA19731	female	MXL	Byrska-Bishop et al., (2022)
NA19755	female	MXL	Byrska-Bishop et al., (2022)
NA19774	male	MXL	Byrska-Bishop et al., (2022)
NA19779	female	MXL	Byrska-Bishop et al., (2022)
NA19027	male	LWK	Byrska-Bishop et al., (2022)
NA19041	male	LWK	Byrska-Bishop et al., (2022)
NA19471	female	LWK	Byrska-Bishop et al., (2022)
NA19399	female	LWK	Byrska-Bishop et al., (2022)
NA19438	female	LWK	Byrska-Bishop et al., (2022)
NA19452	male	LWK	Byrska-Bishop et al., (2022)
NA21135	male	GIH	Byrska-Bishop et al., (2022)
NA21142	female	GIH	Byrska-Bishop et al., (2022)
NA20891	male	GIH	Byrska-Bishop et al., (2022)
NA20896	female	GIH	Byrska-Bishop et al., (2022)
NA20904	male	GIH	Byrska-Bishop et al., (2022)
NA20853	female	GIH	Byrska-Bishop et al., (2022)
HG03644	male	STU	Byrska-Bishop et al., (2022)
HG03757	female	STU	Byrska-Bishop et al., (2022)
HG03846	male	STU	Byrska-Bishop et al., (2022)
HG03858	female	STU	Byrska-Bishop et al., (2022)
HG03733	female	STU	Byrska-Bishop et al., (2022)
HG04229	male	STU	Byrska-Bishop et al., (2022)
HG03714	female	ITU	Byrska-Bishop et al., (2022)
HG03788	male	ITU	Byrska-Bishop et al., (2022)
HG03790	male	ITU	Byrska-Bishop et al., (2022)
HG03784	female	ITU	Byrska-Bishop et al., (2022)
HG03873	female	ITU	Byrska-Bishop et al., (2022)
HG04061	male	ITU	Byrska-Bishop et al., (2022)
HG00138	male	GBR	Byrska-Bishop et al., (2022)
HG00140	male	GBR	Byrska-Bishop et al., (2022)
HG00145	male	GBR	Byrska-Bishop et al., (2022)
HG00239	female	GBR	Byrska-Bishop et al., (2022)
HG00253	female	GBR	Byrska-Bishop et al., (2022)
HG00258	female	GBR	Byrska-Bishop et al., (2022)

## Sheet: Table S2
Table S2. Chicken whole-genome sequencing samples used for evaluation in this study.
ID	Sex	Reference
SRR26434649	male	Rabbani et al., (2024)
SRR26434651	male	Rabbani et al., (2024)
SRR26434654	female	Rabbani et al., (2024)
SRR26434656	female	Rabbani et al., (2024)
SRR26434661	male	Rabbani et al., (2024)
SRR26434663	female	Rabbani et al., (2024)
SRR26434665	female	Rabbani et al., (2024)
SRR26434666	female	Rabbani et al., (2024)
SRR26434671	female	Rabbani et al., (2024)
SRR26434672	male	Rabbani et al., (2024)
SRR26434673	male	Rabbani et al., (2024)
SRR26434675	male	Rabbani et al., (2024)
SRR26434677	male	Rabbani et al., (2024)
SRR26434678	male	Rabbani et al., (2024)
SRR26434679	male	Rabbani et al., (2024)
SRR26434680	male	Rabbani et al., (2024)
SRR26434681	female	Rabbani et al., (2024)
SRR26434687	male	Rabbani et al., (2024)
SRR26434690	male	Rabbani et al., (2024)
SRR26434691	female	Rabbani et al., (2024)
SRR26434693	female	Rabbani et al., (2024)
SRR26434695	female	Rabbani et al., (2024)
SRR26434697	female	Rabbani et al., (2024)
SRR26434700	male	Rabbani et al., (2024)
SRR26434709	female	Rabbani et al., (2024)
SRR26434712	male	Rabbani et al., (2024)
SRR26434713	male	Rabbani et al., (2024)
SRR26434715	male	Rabbani et al., (2024)
SRR26434717	female	Rabbani et al., (2024)
SRR26434722	male	Rabbani et al., (2024)
SRR26434725	male	Rabbani et al., (2024)
SRR26434729	female	Rabbani et al., (2024)
SRR26434730	female	Rabbani et al., (2024)
SRR26434732	female	Rabbani et al., (2024)
SRR26434735	male	Rabbani et al., (2024)
SRR26434736	male	Rabbani et al., (2024)
SRR26434737	male	Rabbani et al., (2024)
SRR26434741	male	Rabbani et al., (2024)
SRR26434646	female	Rabbani et al., (2024)
SRR26434647	female	Rabbani et al., (2024)
SRR26434648	male	Rabbani et al., (2024)
SRR26434650	female	Rabbani et al., (2024)
SRR26434658	male	Rabbani et al., (2024)
SRR26434662	male	Rabbani et al., (2024)
SRR26434667	female	Rabbani et al., (2024)
SRR26434669	female	Rabbani et al., (2024)
SRR26434670	female	Rabbani et al., (2024)
SRR26434682	female	Rabbani et al., (2024)
SRR26434683	male	Rabbani et al., (2024)
SRR26434685	male	Rabbani et al., (2024)
SRR26434688	female	Rabbani et al., (2024)
SRR26434692	male	Rabbani et al., (2024)
SRR26434694	male	Rabbani et al., (2024)
SRR26434696	male	Rabbani et al., (2024)
SRR26434699	female	Rabbani et al., (2024)
SRR26434703	female	Rabbani et al., (2024)
SRR26434705	male	Rabbani et al., (2024)
SRR26434708	female	Rabbani et al., (2024)
SRR26434714	male	Rabbani et al., (2024)
SRR26434718	female	Rabbani et al., (2024)
SRR26434720	female	Rabbani et al., (2024)
SRR26434721	male	Rabbani et al., (2024)
SRR26434726	male	Rabbani et al., (2024)
SRR26434727	female	Rabbani et al., (2024)
SRR26434731	female	Rabbani et al., (2024)
SRR26434733	female	Rabbani et al., (2024)
SRR26434734	female	Rabbani et al., (2024)
SRR26434738	male	Rabbani et al., (2024)
SRR26434652	female	Rabbani et al., (2024)
SRR26434653	male	Rabbani et al., (2024)
SRR26434655	female	Rabbani et al., (2024)
SRR26434657	male	Rabbani et al., (2024)
SRR26434659	female	Rabbani et al., (2024)
SRR26434660	female	Rabbani et al., (2024)
SRR26434664	female	Rabbani et al., (2024)
SRR26434668	female	Rabbani et al., (2024)
SRR26434674	male	Rabbani et al., (2024)
SRR26434676	male	Rabbani et al., (2024)
SRR26434684	male	Rabbani et al., (2024)
SRR26434686	male	Rabbani et al., (2024)
SRR26434689	male	Rabbani et al., (2024)
SRR26434698	male	Rabbani et al., (2024)
SRR26434701	male	Rabbani et al., (2024)
SRR26434702	female	Rabbani et al., (2024)
SRR26434704	male	Rabbani et al., (2024)
SRR26434706	female	Rabbani et al., (2024)
SRR26434707	female	Rabbani et al., (2024)
SRR26434710	female	Rabbani et al., (2024)
SRR26434711	female	Rabbani et al., (2024)
SRR26434716	female	Rabbani et al., (2024)
SRR26434719	female	Rabbani et al., (2024)
SRR26434723	male	Rabbani et al., (2024)
SRR26434724	male	Rabbani et al., (2024)
SRR26434728	female	Rabbani et al., (2024)
SRR26434739	female	Rabbani et al., (2024)
SRR26434740	male	Rabbani et al., (2024)

## Sheet: Table S3
Table S3. Atlantic cod whole-genome sequencing samples used for evaluation in this study.
ID	Sex	Reference
ERR1278028	female	Kirubakaran et al., 2019
ERR2402850	male	Kirubakaran et al., 2019
ERR2402852	female	Kirubakaran et al., 2019
ERR2402853	male	Kirubakaran et al., 2019
ERR2402855	female	Kirubakaran et al., 2019
ERR2402857	female	Kirubakaran et al., 2019
ERR2402860	female	Kirubakaran et al., 2019
ERR2402862	female	Kirubakaran et al., 2019
ERR2402863	female	Kirubakaran et al., 2019
ERR2402864	male	Kirubakaran et al., 2019
ERR2402866	female	Kirubakaran et al., 2019
ERR2402870	male	Kirubakaran et al., 2019
ERR2402874	female	Kirubakaran et al., 2019
ERR2402877	female	Kirubakaran et al., 2019
ERR2402878	male	Kirubakaran et al., 2019
ERR2402879	female	Kirubakaran et al., 2019
ERR2402880	female	Kirubakaran et al., 2019
ERR2402885	female	Kirubakaran et al., 2019
ERR2402894	female	Kirubakaran et al., 2019
ERR2402895	female	Kirubakaran et al., 2019
ERR2402903	female	Kirubakaran et al., 2019
ERR2402905	male	Kirubakaran et al., 2019
ERR2402909	male	Kirubakaran et al., 2019
ERR2402910	male	Kirubakaran et al., 2019
ERR2402913	male	Kirubakaran et al., 2019
ERR2402914	male	Kirubakaran et al., 2019
ERR2402918	female	Kirubakaran et al., 2019
ERR2402919	male	Kirubakaran et al., 2019
ERR2402921	female	Kirubakaran et al., 2019
ERR2402925	female	Kirubakaran et al., 2019
ERR2402927	female	Kirubakaran et al., 2019
ERR2402928	male	Kirubakaran et al., 2019
ERR2402929	male	Kirubakaran et al., 2019
ERR2402934	male	Kirubakaran et al., 2019
ERR2402935	male	Kirubakaran et al., 2019
ERR2402940	male	Kirubakaran et al., 2019
ERR2402943	male	Kirubakaran et al., 2019
ERR2402944	female	Kirubakaran et al., 2019
ERR2402945	female	Kirubakaran et al., 2019
ERR2402947	male	Kirubakaran et al., 2019
ERR2402851	female	Kirubakaran et al., 2019
ERR2402856	male	Kirubakaran et al., 2019
ERR2402858	male	Kirubakaran et al., 2019
ERR2402861	female	Kirubakaran et al., 2019
ERR2402865	female	Kirubakaran et al., 2019
ERR2402871	female	Kirubakaran et al., 2019
ERR2402872	female	Kirubakaran et al., 2019
ERR2402882	female	Kirubakaran et al., 2019
ERR2402883	female	Kirubakaran et al., 2019
ERR2402884	female	Kirubakaran et al., 2019
ERR2402888	female	Kirubakaran et al., 2019
ERR2402889	female	Kirubakaran et al., 2019
ERR2402890	female	Kirubakaran et al., 2019
ERR2402891	female	Kirubakaran et al., 2019
ERR2402892	male	Kirubakaran et al., 2019
ERR2402893	male	Kirubakaran et al., 2019
ERR2402896	female	Kirubakaran et al., 2019
ERR2402897	male	Kirubakaran et al., 2019
ERR2402898	male	Kirubakaran et al., 2019
ERR2402899	female	Kirubakaran et al., 2019
ERR2402900	male	Kirubakaran et al., 2019
ERR2402902	female	Kirubakaran et al., 2019
ERR2402904	male	Kirubakaran et al., 2019
ERR2402908	male	Kirubakaran et al., 2019
ERR2402911	male	Kirubakaran et al., 2019
ERR2402915	male	Kirubakaran et al., 2019
ERR2402916	male	Kirubakaran et al., 2019
ERR2402920	female	Kirubakaran et al., 2019
ERR2402923	male	Kirubakaran et al., 2019
ERR2402924	male	Kirubakaran et al., 2019
ERR2402926	male	Kirubakaran et al., 2019
ERR2402931	male	Kirubakaran et al., 2019
ERR2402936	male	Kirubakaran et al., 2019
ERR2402941	male	Kirubakaran et al., 2019
ERR2402942	female	Kirubakaran et al., 2019
ERR2402946	male	Kirubakaran et al., 2019
ERR2402949	male	Kirubakaran et al., 2019
ERR2402849	female	Kirubakaran et al., 2019
ERR2402854	female	Kirubakaran et al., 2019
ERR2402859	female	Kirubakaran et al., 2019
ERR2402867	female	Kirubakaran et al., 2019
ERR2402868	female	Kirubakaran et al., 2019
ERR2402869	female	Kirubakaran et al., 2019
ERR2402873	male	Kirubakaran et al., 2019
ERR2402875	female	Kirubakaran et al., 2019
ERR2402876	male	Kirubakaran et al., 2019
ERR2402881	female	Kirubakaran et al., 2019
ERR2402886	male	Kirubakaran et al., 2019
ERR2402887	female	Kirubakaran et al., 2019
ERR2402901	male	Kirubakaran et al., 2019
ERR2402906	female	Kirubakaran et al., 2019
ERR2402907	male	Kirubakaran et al., 2019
ERR2402912	female	Kirubakaran et al., 2019
ERR2402917	male	Kirubakaran et al., 2019
ERR2402922	female	Kirubakaran et al., 2019
ERR2402930	male	Kirubakaran et al., 2019
ERR2402932	female	Kirubakaran et al., 2019
ERR2402933	male	Kirubakaran et al., 2019
ERR2402939	male	Kirubakaran et al., 2019
ERR2402948	male	Kirubakaran et al., 2019
ERR2402950	male	Kirubakaran et al., 2019
ERR2402951	female	Kirubakaran et al., 2019

## Sheet: Table S4
Table S4. Sex classification results for human samples.
ID	KR_het	Classified by ONYX	Sex from Byrska-Bishop et al., (2022)
HG00171	0.0152267	female	female
HG00176	0.0143174	female	female
HG00183	0.506211	male	male
HG00188	0.500675	male	male
HG00190	0.503523	male	male
HG00272	0.0144557	female	female
HG00473	0.0226383	female	female
HG00513	0.0146451	female	female
HG00525	0.0196541	female	female
HG00556	0.504329	male	male
HG00436	0.509437	male	male
HG00607	0.502327	male	male
HG01597	0.0155823	female	female
HG01600	0.014286	female	female
HG02019	0.0371348	female	female
HG02026	0.502693	male	male
HG01864	0.494925	male	male
HG02040	0.498596	male	male
HG03012	0.498069	male	male
HG03593	0.498488	male	male
HG03598	0.0150166	female	female
HG03808	0.0161764	female	female
HG04185	0.498249	male	male
HG03928	0.0208442	female	female
HG00551	0.0145387	female	female
HG00638	0.0144266	female	female
HG00640	0.50463	male	male
HG01162	0.0140844	female	female
HG01167	0.511589	male	male
HG01066	0.488923	male	male
HG01890	0.510856	male	male
HG01915	0.0146511	female	female
HG01958	0.0144251	female	female
HG01879	0.503313	male	male
HG02317	0.503245	male	male
HG02010	0.017448	female	female
NA19712	0.0221931	female	female
NA19700	0.472522	male	male
NA19914	0.021572	female	female
NA19921	0.0186527	female	female
NA19818	0.498641	male	male
NA19922	0.504607	male	male
NA18853	0.50246	male	male
NA18858	0.0144967	female	female
NA18505	0.0148229	female	female
NA18517	0.0155267	female	female
NA18877	0.497135	male	male
NA19248	0.496626	male	male
HG02610	0.51231	male	male
HG02634	0.512827	male	male
HG02646	0.0202811	female	female
HG02759	0.50188	male	male
HG02571	0.0212139	female	female
HG02583	0.0241376	female	female
NA18942	0.0337575	female	female
NA18947	0.01544	female	female
NA18954	0.0146042	female	female
NA18959	0.504846	male	male
NA18961	0.503003	male	male
NA18966	0.509771	male	male
HG03055	0.0161709	female	female
HG03074	0.502378	male	male
HG03079	0.0164412	female	female
HG03081	0.499854	male	male
HG03086	0.0154552	female	female
HG03385	0.499585	male	male
NA12778	0.0165624	female	female
NA12812	0.502766	male	male
NA12843	0.017499	female	female
NA12273	0.0144124	female	female
NA12399	0.499244	male	male
NA12762	0.502808	male	male
HG02944	0.509063	male	male
HG03168	0.0166779	female	female
HG03133	0.507386	male	male
HG03157	0.500947	male	male
HG03520	0.0166011	female	female
HG03366	0.0146711	female	female
NA18606	0.500812	male	male
NA18613	0.509299	male	male
NA18618	0.0151114	female	female
NA18620	0.508669	male	male
NA18625	0.0146723	female	female
NA18644	0.0143547	female	female
HG01148	0.505011	male	male
HG01251	0.0143117	female	female
HG01345	0.0156286	female	female
HG01112	0.502496	male	male
HG01124	0.506312	male	male
HG01275	0.0143211	female	female
HG01028	0.500116	male	male
HG01794	0.014319	female	female
HG01799	0.0140777	female	female
HG01802	0.0146203	female	female
HG02355	0.500476	male	male
HG02380	0.501093	male	male
HG01566	0.0164563	female	female
HG01578	0.0142441	female	female
HG01953	0.50367	male	male
HG01977	0.505312	male	male
HG02348	0.0264557	female	female
HG02259	0.502261	male	male
HG02603	0.510236	male	male
HG02778	0.0223498	female	female
HG02780	0.505817	male	male
HG03625	0.0171573	female	female
HG01583	0.495538	male	male
HG02604	0.0199812	female	female
HG01504	0.0144039	female	female
HG01605	0.0141014	female	female
HG01612	0.0137464	female	female
HG01509	0.499859	male	male
HG01530	0.503311	male	male
HG01624	0.498751	male	male
NA20505	0.014876	female	female
NA20512	0.501882	male	male
NA20517	0.0155802	female	female
NA20524	0.501039	male	male
NA20529	0.0168197	female	female
NA20536	0.500538	male	male
NA19717	0.505306	male	male
NA19729	0.503431	male	male
NA19731	0.0137418	female	female
NA19755	0.0136795	female	female
NA19774	0.50357	male	male
NA19779	0.0190764	female	female
NA19027	0.501276	male	male
NA19041	0.366927	male	male
NA19471	0.0233589	female	female
NA19399	0.0148483	female	female
NA19438	0.0159445	female	female
NA19452	0.49814	male	male
NA21135	0.500442	male	male
NA21142	0.0141223	female	female
NA20891	0.496824	male	male
NA20896	0.016412	female	female
NA20904	0.49696	male	male
NA20853	0.0156374	female	female
HG03644	0.505246	male	male
HG03757	0.01905	female	female
HG03846	0.503614	male	male
HG03858	0.0199331	female	female
HG03733	0.014892	female	female
HG04229	0.502492	male	male
HG03714	0.0201706	female	female
HG03788	0.512327	male	male
HG03790	0.500568	male	male
HG03784	0.0206044	female	female
HG03873	0.0156357	female	female
HG04061	0.505232	male	male
HG00138	0.504379	male	male
HG00140	0.501937	male	male
HG00145	0.499004	male	male
HG00239	0.0160817	female	female
HG00253	0.0190405	female	female
HG00258	0.0224062	female	female

## Sheet: Table S5
Table S5. Sex classification results for chicken samples.
ID	KR_het	Classified by ONYX	Sex from Rabbani et al., (2024)
SRR26434649	0.0550785	male	male
SRR26434651	0.0517941	male	male
SRR26434654	0.510993	female	female
SRR26434656	0.512734	female	female
SRR26434661	0.0552526	male	male
SRR26434663	0.511391	female	female
SRR26434665	0.511246	female	female
SRR26434666	0.512316	female	female
SRR26434671	0.511262	female	female
SRR26434672	0.0511517	male	male
SRR26434673	0.0483096	male	male
SRR26434675	0.049965	male	male
SRR26434677	0.0472075	male	male
SRR26434678	0.0487741	male	male
SRR26434679	0.0435043	male	male
SRR26434680	0.0459326	male	male
SRR26434681	0.514473	female	female
SRR26434687	0.0497703	male	male
SRR26434690	0.0649703	male	male
SRR26434691	0.512862	female	female
SRR26434693	0.512001	female	female
SRR26434695	0.512194	female	female
SRR26434697	0.513054	female	female
SRR26434700	0.0533477	male	male
SRR26434709	0.511331	female	female
SRR26434712	0.0488111	male	male
SRR26434713	0.0495142	male	male
SRR26434715	0.0538685	male	male
SRR26434717	0.513157	female	female
SRR26434722	0.0541202	male	male
SRR26434725	0.0521145	male	male
SRR26434729	0.511732	female	female
SRR26434730	0.512929	female	female
SRR26434732	0.511838	female	female
SRR26434735	0.0495549	male	male
SRR26434736	0.0479979	male	male
SRR26434737	0.0460368	male	male
SRR26434741	0.0473225	male	male
SRR26434646	0.511825	female	female
SRR26434647	0.51225	female	female
SRR26434648	0.0604208	male	male
SRR26434650	0.511457	female	female
SRR26434658	0.0515144	male	male
SRR26434662	0.0498667	male	male
SRR26434667	0.511335	female	female
SRR26434669	0.511672	female	female
SRR26434670	0.513926	female	female
SRR26434682	0.513985	female	female
SRR26434683	0.0490042	male	male
SRR26434685	0.0493717	male	male
SRR26434688	0.51237	female	female
SRR26434692	0.383538	male	male
SRR26434694	0.51258	female	male
SRR26434696	0.059373	male	male
SRR26434699	0.514134	female	female
SRR26434703	0.513165	female	female
SRR26434705	0.0511715	male	male
SRR26434708	0.512489	female	female
SRR26434714	0.0511492	male	male
SRR26434718	0.514302	female	female
SRR26434720	0.513742	female	female
SRR26434721	0.0541632	male	male
SRR26434726	0.0507208	male	male
SRR26434727	0.512497	female	female
SRR26434731	0.512769	female	female
SRR26434733	0.51225	female	female
SRR26434734	0.511627	female	female
SRR26434738	0.0503114	male	male
SRR26434652	0.5133	female	female
SRR26434653	0.512009	female	male
SRR26434655	0.512601	female	female
SRR26434657	0.0495391	male	male
SRR26434659	0.513301	female	female
SRR26434660	0.511383	female	female
SRR26434664	0.513431	female	female
SRR26434668	0.51489	female	female
SRR26434674	0.0492869	male	male
SRR26434676	0.0496175	male	male
SRR26434684	0.0537212	male	male
SRR26434686	0.0486186	male	male
SRR26434689	0.0539672	male	male
SRR26434698	0.0532323	male	male
SRR26434701	0.0495674	male	male
SRR26434702	0.513417	female	female
SRR26434704	0.0522464	male	male
SRR26434706	0.511629	female	female
SRR26434707	0.514934	female	female
SRR26434710	0.509808	female	female
SRR26434711	0.513461	female	female
SRR26434716	0.514093	female	female
SRR26434719	0.514505	female	female
SRR26434723	0.0528512	male	male
SRR26434724	0.0509257	male	male
SRR26434728	0.513082	female	female
SRR26434739	0.509845	female	female
SRR26434740	0.0504409	male	male

## Sheet: Table S6
Table S6. Sex classification results for atlantic cod samples.
ID	KR_het	Classified by ONYX	Sex from Kirubakaran et al., (2019)
ERR1278028	0.139003	female	female
ERR2402849	0.155265	female	female
ERR2402850	0.511246	male	male
ERR2402851	0.114566	female	female
ERR2402852	0.107912	female	female
ERR2402853	0.531195	male	male
ERR2402854	0.133592	female	female
ERR2402855	0.140839	female	female
ERR2402856	0.531551	male	male
ERR2402857	0.10754	female	female
ERR2402858	0.49718	male	male
ERR2402859	0.151818	female	female
ERR2402860	0.138113	female	female
ERR2402861	0.205295	female	female
ERR2402862	0.142286	female	female
ERR2402863	0.158829	female	female
ERR2402864	0.512189	male	male
ERR2402865	0.100022	female	female
ERR2402866	0.117774	female	female
ERR2402867	0.133532	female	female
ERR2402868	0.110697	female	female
ERR2402869	0.121578	female	female
ERR2402870	0.491799	male	male
ERR2402871	0.115299	female	female
ERR2402872	0.13866	female	female
ERR2402873	0.482546	male	male
ERR2402874	0.136044	female	female
ERR2402875	0.130574	female	female
ERR2402876	0.518562	male	male
ERR2402877	0.162456	female	female
ERR2402878	0.506174	male	male
ERR2402879	0.142114	female	female
ERR2402880	0.125724	female	female
ERR2402881	0.10436	female	female
ERR2402882	0.125258	female	female
ERR2402883	0.128291	female	female
ERR2402884	0.109873	female	female
ERR2402885	0.29278	female	female
ERR2402886	0.500979	male	male
ERR2402887	0.136103	female	female
ERR2402888	0.0830332	female	female
ERR2402889	0.148098	female	female
ERR2402890	0.137749	female	female
ERR2402891	0.131303	female	female
ERR2402892	0.528626	male	male
ERR2402893	0.532771	male	male
ERR2402894	0.157361	female	female
ERR2402895	0.117965	female	female
ERR2402896	0.138308	female	female
ERR2402897	0.490649	male	male
ERR2402898	0.494624	male	male
ERR2402899	0.130065	female	female
ERR2402900	0.530718	male	male
ERR2402901	0.496113	male	male
ERR2402902	0.123353	female	female
ERR2402903	0.107912	female	female
ERR2402904	0.518833	male	male
ERR2402905	0.506053	male	male
ERR2402906	0.10642	female	female
ERR2402907	0.505207	male	male
ERR2402908	0.528717	male	male
ERR2402909	0.560545	male	male
ERR2402910	0.514153	male	male
ERR2402911	0.529798	male	male
ERR2402912	0.117491	female	female
ERR2402913	0.529377	male	male
ERR2402914	0.530062	male	male
ERR2402915	0.540293	male	male
ERR2402916	0.542852	male	male
ERR2402917	0.503994	male	male
ERR2402918	0.143317	female	female
ERR2402919	0.536368	male	male
ERR2402920	0.117126	female	female
ERR2402921	0.137439	female	female
ERR2402922	0.120216	female	female
ERR2402923	0.511287	male	male
ERR2402924	0.514766	male	male
ERR2402925	0.130945	female	female
ERR2402926	0.5063	male	male
ERR2402927	0.156005	female	female
ERR2402928	0.512306	male	male
ERR2402929	0.518954	male	male
ERR2402930	0.506718	male	male
ERR2402931	0.513128	male	male
ERR2402932	0.103233	female	female
ERR2402933	0.493246	male	male
ERR2402934	0.507437	male	male
ERR2402935	0.495816	male	male
ERR2402936	0.484262	male	male
ERR2402939	0.492584	male	male
ERR2402940	0.531294	male	male
ERR2402941	0.530853	male	male
ERR2402942	0.167518	female	female
ERR2402943	0.502285	male	male
ERR2402944	0.140477	female	female
ERR2402945	0.116244	female	female
ERR2402946	0.527777	male	male
ERR2402947	0.541328	male	male
ERR2402948	0.536368	male	male
ERR2402949	0.544113	male	male
ERR2402950	0.525288	male	male
ERR2402951	0.147846	female	female

## Sheet: Table S7
Table S7. KR_het values obtained from subsampled human sequencing reads.
ID	Replicates	Paired reads	KR_het
HG00138	1	1000	0.451954
HG00138	1	10000	0.563811
HG00138	1	50000	0.511877
HG00138	1	100000	0.507703
HG00138	1	500000	0.52398
HG00138	2	1000	0.617854
HG00138	2	10000	0.493817
HG00138	2	50000	0.519248
HG00138	2	100000	0.518523
HG00138	2	500000	0.506778
HG00138	3	1000	0.131334
HG00138	3	10000	0.490105
HG00138	3	50000	0.572744
HG00138	3	100000	0.555831
HG00138	3	500000	0.522186
HG00138	4	1000	0.112502
HG00138	4	10000	0.540612
HG00138	4	50000	0.560565
HG00138	4	100000	0.51786
HG00138	4	500000	0.502834
HG00138	5	1000	0.112999
HG00138	5	10000	0.540651
HG00138	5	50000	0.508142
HG00138	5	100000	0.514723
HG00138	5	500000	0.51307
HG00138	6	1000	0.1271
HG00138	6	10000	0.593979
HG00138	6	50000	0.543725
HG00138	6	100000	0.514252
HG00138	6	500000	0.513167
HG00138	7	1000	0.115794
HG00138	7	10000	0.575357
HG00138	7	50000	0.4743
HG00138	7	100000	0.502419
HG00138	7	500000	0.506236
HG00138	8	1000	0.0421204
HG00138	8	10000	0.504381
HG00138	8	50000	0.473374
HG00138	8	100000	0.48436
HG00138	8	500000	0.491228
HG00138	9	1000	0.638433
HG00138	9	10000	0.525203
HG00138	9	50000	0.528593
HG00138	9	100000	0.529679
HG00138	9	500000	0.52729
HG00138	10	1000	0.679327
HG00138	10	10000	0.438723
HG00138	10	50000	0.52138
HG00138	10	100000	0.524101
HG00138	10	500000	0.516949
HG00138	11	1000	0.148873
HG00138	11	10000	0.456014
HG00138	11	50000	0.525855
HG00138	11	100000	0.539251
HG00138	11	500000	0.522038
HG00138	12	1000	0.0712112
HG00138	12	10000	0.372121
HG00138	12	50000	0.467642
HG00138	12	100000	0.476199
HG00138	12	500000	0.514763
HG00138	13	1000	0.641382
HG00138	13	10000	0.584162
HG00138	13	50000	0.50522
HG00138	13	100000	0.531446
HG00138	13	500000	0.492467
HG00138	14	1000	0.76081
HG00138	14	10000	0.52927
HG00138	14	50000	0.540883
HG00138	14	100000	0.539446
HG00138	14	500000	0.509987
HG00138	15	1000	0.611359
HG00138	15	10000	0.546553
HG00138	15	50000	0.515294
HG00138	15	100000	0.496436
HG00138	15	500000	0.494003
HG00138	16	1000	0.629494
HG00138	16	10000	0.556442
HG00138	16	50000	0.543719
HG00138	16	100000	0.53821
HG00138	16	500000	0.516458
HG00138	17	1000	0.116756
HG00138	17	10000	0.460821
HG00138	17	50000	0.541672
HG00138	17	100000	0.518197
HG00138	17	500000	0.525594
HG00138	18	1000	0.602293
HG00138	18	10000	0.553053
HG00138	18	50000	0.610972
HG00138	18	100000	0.572052
HG00138	18	500000	0.523986
HG00138	19	1000	0.673712
HG00138	19	10000	0.541285
HG00138	19	50000	0.539675
HG00138	19	100000	0.524093
HG00138	19	500000	0.508223
HG00138	20	1000	0.775439
HG00138	20	10000	0.580966
HG00138	20	50000	0.528962
HG00138	20	100000	0.524313
HG00138	20	500000	0.51587
HG00140	1	1000	0.210281
HG00140	1	10000	0.578546
HG00140	1	50000	0.488673
HG00140	1	100000	0.529457
HG00140	1	500000	0.522064
HG00140	2	1000	0.338112
HG00140	2	10000	0.471926
HG00140	2	50000	0.535576
HG00140	2	100000	0.505419
HG00140	2	500000	0.517083
HG00140	3	1000	0.541156
HG00140	3	10000	0.609919
HG00140	3	50000	0.490572
HG00140	3	100000	0.532045
HG00140	3	500000	0.531974
HG00140	4	1000	0.360989
HG00140	4	10000	0.615429
HG00140	4	50000	0.54976
HG00140	4	100000	0.536046
HG00140	4	500000	0.541749
HG00140	5	1000	0.338392
HG00140	5	10000	0.615091
HG00140	5	50000	0.574904
HG00140	5	100000	0.546745
HG00140	5	500000	0.538585
HG00140	6	1000	0.524875
HG00140	6	10000	0.551596
HG00140	6	50000	0.555822
HG00140	6	100000	0.532979
HG00140	6	500000	0.55126
HG00140	7	1000	0.516223
HG00140	7	10000	0.480167
HG00140	7	50000	0.536455
HG00140	7	100000	0.527532
HG00140	7	500000	0.545806
HG00140	8	1000	0.162213
HG00140	8	10000	0.578536
HG00140	8	50000	0.626676
HG00140	8	100000	0.548579
HG00140	8	500000	0.508069
HG00140	9	1000	0.860001
HG00140	9	10000	0.628114
HG00140	9	50000	0.578456
HG00140	9	100000	0.562082
HG00140	9	500000	0.547312
HG00140	10	1000	0.303877
HG00140	10	10000	0.586732
HG00140	10	50000	0.542707
HG00140	10	100000	0.537575
HG00140	10	500000	0.529379
HG00140	11	1000	0.489122
HG00140	11	10000	0.594407
HG00140	11	50000	0.609453
HG00140	11	100000	0.587373
HG00140	11	500000	0.518634
HG00140	12	1000	0.0731962
HG00140	12	10000	0.529427
HG00140	12	50000	0.527418
HG00140	12	100000	0.541951
HG00140	12	500000	0.525617
HG00140	13	1000	0.382051
HG00140	13	10000	0.399668
HG00140	13	50000	0.425013
HG00140	13	100000	0.485904
HG00140	13	500000	0.50552
HG00140	14	1000	0.828847
HG00140	14	10000	0.584861
HG00140	14	50000	0.610471
HG00140	14	100000	0.589892
HG00140	14	500000	0.566711
HG00140	15	1000	0.719084
HG00140	15	10000	0.668893
HG00140	15	50000	0.620259
HG00140	15	100000	0.560523
HG00140	15	500000	0.50147
HG00140	16	1000	0.7083
HG00140	16	10000	0.577216
HG00140	16	50000	0.584564
HG00140	16	100000	0.55387
HG00140	16	500000	0.527501
HG00140	17	1000	0.0283791
HG00140	17	10000	0.614689
HG00140	17	50000	0.602837
HG00140	17	100000	0.590234
HG00140	17	500000	0.564073
HG00140	18	1000	0.911227
HG00140	18	10000	0.729891
HG00140	18	50000	0.616537
HG00140	18	100000	0.601007
HG00140	18	500000	0.546985
HG00140	19	1000	0.453874
HG00140	19	10000	0.512876
HG00140	19	50000	0.473695
HG00140	19	100000	0.470376
HG00140	19	500000	0.519587
HG00140	20	1000	0.890725
HG00140	20	10000	0.658198
HG00140	20	50000	0.540586
HG00140	20	100000	0.517738
HG00140	20	500000	0.540819
HG00145	1	1000	0.150721
HG00145	1	10000	0.448109
HG00145	1	50000	0.514436
HG00145	1	100000	0.509536
HG00145	1	500000	0.517105
HG00145	2	1000	0.158991
HG00145	2	10000	0.459818
HG00145	2	50000	0.522081
HG00145	2	100000	0.499096
HG00145	2	500000	0.509723
HG00145	3	1000	0.68762
HG00145	3	10000	0.432989
HG00145	3	50000	0.499332
HG00145	3	100000	0.501967
HG00145	3	500000	0.516063
HG00145	4	1000	0.580193
HG00145	4	10000	0.509517
HG00145	4	50000	0.534842
HG00145	4	100000	0.548243
HG00145	4	500000	0.518983
HG00145	5	1000	0.0608837
HG00145	5	10000	0.370469
HG00145	5	50000	0.485535
HG00145	5	100000	0.487901
HG00145	5	500000	0.495145
HG00145	6	1000	0.661627
HG00145	6	10000	0.534823
HG00145	6	50000	0.455949
HG00145	6	100000	0.494149
HG00145	6	500000	0.511558
HG00145	7	1000	0.781213
HG00145	7	10000	0.619714
HG00145	7	50000	0.513847
HG00145	7	100000	0.46547
HG00145	7	500000	0.509222
HG00145	8	1000	0.48282
HG00145	8	10000	0.487204
HG00145	8	50000	0.461963
HG00145	8	100000	0.513538
HG00145	8	500000	0.497077
HG00145	9	1000	0.593896
HG00145	9	10000	0.538933
HG00145	9	50000	0.544548
HG00145	9	100000	0.497499
HG00145	9	500000	0.510976
HG00145	10	1000	0.0132499
HG00145	10	10000	0.372904
HG00145	10	50000	0.450735
HG00145	10	100000	0.501453
HG00145	10	500000	0.511503
HG00145	11	1000	0.679664
HG00145	11	10000	0.484537
HG00145	11	50000	0.484705
HG00145	11	100000	0.474772
HG00145	11	500000	0.509491
HG00145	12	1000	0.0613504
HG00145	12	10000	0.362935
HG00145	12	50000	0.526791
HG00145	12	100000	0.466327
HG00145	12	500000	0.494037
HG00145	13	1000	0.403721
HG00145	13	10000	0.497251
HG00145	13	50000	0.460714
HG00145	13	100000	0.461317
HG00145	13	500000	0.488871
HG00145	14	1000	0.405496
HG00145	14	10000	0.462529
HG00145	14	50000	0.501107
HG00145	14	100000	0.50581
HG00145	14	500000	0.503945
HG00145	15	1000	0.584629
HG00145	15	10000	0.321178
HG00145	15	50000	0.531833
HG00145	15	100000	0.509733
HG00145	15	500000	0.517083
HG00145	16	1000	0.779211
HG00145	16	10000	0.630993
HG00145	16	50000	0.531401
HG00145	16	100000	0.514056
HG00145	16	500000	0.502196
HG00145	17	1000	0.742496
HG00145	17	10000	0.658205
HG00145	17	50000	0.533451
HG00145	17	100000	0.529506
HG00145	17	500000	0.499897
HG00145	18	1000	0.787272
HG00145	18	10000	0.375111
HG00145	18	50000	0.442741
HG00145	18	100000	0.497526
HG00145	18	500000	0.496246
HG00145	19	1000	0.0850602
HG00145	19	10000	0.477349
HG00145	19	50000	0.489814
HG00145	19	100000	0.475386
HG00145	19	500000	0.514996
HG00145	20	1000	0.103187
HG00145	20	10000	0.663844
HG00145	20	50000	0.548086
HG00145	20	100000	0.520803
HG00145	20	500000	0.497549
HG00171	1	1000	0.0846638
HG00171	1	10000	0.0797563
HG00171	1	50000	0.0794954
HG00171	1	100000	0.0617904
HG00171	1	500000	0.0437092
HG00171	2	1000	0.0683027
HG00171	2	10000	0.0680047
HG00171	2	50000	0.0631062
HG00171	2	100000	0.0514817
HG00171	2	500000	0.0410851
HG00171	3	1000	0.0520341
HG00171	3	10000	0.0792275
HG00171	3	50000	0.0570018
HG00171	3	100000	0.0476583
HG00171	3	500000	0.0366442
HG00171	4	1000	0.193287
HG00171	4	10000	0.101897
HG00171	4	50000	0.0718927
HG00171	4	100000	0.0639706
HG00171	4	500000	0.0372671
HG00171	5	1000	0.0272579
HG00171	5	10000	0.0552949
HG00171	5	50000	0.0545931
HG00171	5	100000	0.048827
HG00171	5	500000	0.0352943
HG00171	6	1000	0.0456611
HG00171	6	10000	0.0555116
HG00171	6	50000	0.0731183
HG00171	6	100000	0.0574737
HG00171	6	500000	0.0366115
HG00171	7	1000	0.0711838
HG00171	7	10000	0.0756056
HG00171	7	50000	0.0695895
HG00171	7	100000	0.0525585
HG00171	7	500000	0.0338
HG00171	8	1000	0.122489
HG00171	8	10000	0.110243
HG00171	8	50000	0.0660932
HG00171	8	100000	0.0452704
HG00171	8	500000	0.0441073
HG00171	9	1000	0.14435
HG00171	9	10000	0.0516823
HG00171	9	50000	0.0574761
HG00171	9	100000	0.0509913
HG00171	9	500000	0.0338483
HG00171	10	1000	0.0427476
HG00171	10	10000	0.084484
HG00171	10	50000	0.0679813
HG00171	10	100000	0.0513257
HG00171	10	500000	0.0405305
HG00171	11	1000	0.0750964
HG00171	11	10000	0.0526041
HG00171	11	50000	0.0741637
HG00171	11	100000	0.0581685
HG00171	11	500000	0.0396058
HG00171	12	1000	0.336679
HG00171	12	10000	0.10722
HG00171	12	50000	0.0706298
HG00171	12	100000	0.0539954
HG00171	12	500000	0.0384721
HG00171	13	1000	0.0871969
HG00171	13	10000	0.0551368
HG00171	13	50000	0.0533996
HG00171	13	100000	0.0480221
HG00171	13	500000	0.0373734
HG00171	14	1000	0.0689176
HG00171	14	10000	0.0335763
HG00171	14	50000	0.0575456
HG00171	14	100000	0.0502678
HG00171	14	500000	0.038069
HG00171	15	1000	0.0601465
HG00171	15	10000	0.0613775
HG00171	15	50000	0.0660531
HG00171	15	100000	0.0602138
HG00171	15	500000	0.043181
HG00171	16	1000	0.433082
HG00171	16	10000	0.193901
HG00171	16	50000	0.0720149
HG00171	16	100000	0.0730194
HG00171	16	500000	0.0431202
HG00171	17	1000	0.113112
HG00171	17	10000	0.0858479
HG00171	17	50000	0.0562663
HG00171	17	100000	0.0535096
HG00171	17	500000	0.0356553
HG00171	18	1000	0.0511636
HG00171	18	10000	0.0680569
HG00171	18	50000	0.0502531
HG00171	18	100000	0.0624598
HG00171	18	500000	0.0423487
HG00171	19	1000	0.0623154
HG00171	19	10000	0.0728133
HG00171	19	50000	0.0504709
HG00171	19	100000	0.0516845
HG00171	19	500000	0.037512
HG00171	20	1000	0.0314525
HG00171	20	10000	0.070163
HG00171	20	50000	0.0543082
HG00171	20	100000	0.0420948
HG00171	20	500000	0.0363984
HG00176	1	1000	0.00616563
HG00176	1	10000	0.0407084
HG00176	1	50000	0.0302176
HG00176	1	100000	0.0356779
HG00176	1	500000	0.0319231
HG00176	2	1000	0.0165464
HG00176	2	10000	0.051718
HG00176	2	50000	0.0548207
HG00176	2	100000	0.0426306
HG00176	2	500000	0.0298371
HG00176	3	1000	0.0337675
HG00176	3	10000	0.0467231
HG00176	3	50000	0.0418065
HG00176	3	100000	0.0384795
HG00176	3	500000	0.030109
HG00176	4	1000	0.0134932
HG00176	4	10000	0.0290703
HG00176	4	50000	0.0456483
HG00176	4	100000	0.0346329
HG00176	4	500000	0.0326325
HG00176	5	1000	0.0523373
HG00176	5	10000	0.0793465
HG00176	5	50000	0.0446261
HG00176	5	100000	0.0444538
HG00176	5	500000	0.0308275
HG00176	6	1000	0.138214
HG00176	6	10000	0.032176
HG00176	6	50000	0.0447782
HG00176	6	100000	0.0422841
HG00176	6	500000	0.0313194
HG00176	7	1000	0
HG00176	7	10000	0.0301043
HG00176	7	50000	0.0399551
HG00176	7	100000	0.0367718
HG00176	7	500000	0.030767
HG00176	8	1000	0.0120085
HG00176	8	10000	0.0340018
HG00176	8	50000	0.038335
HG00176	8	100000	0.0383664
HG00176	8	500000	0.0321432
HG00176	9	1000	0.161716
HG00176	9	10000	0.0508078
HG00176	9	50000	0.0591585
HG00176	9	100000	0.0463874
HG00176	9	500000	0.0319568
HG00176	10	1000	0.0740998
HG00176	10	10000	0.0673677
HG00176	10	50000	0.0529586
HG00176	10	100000	0.0378116
HG00176	10	500000	0.0322755
HG00176	11	1000	0.035995
HG00176	11	10000	0.0353368
HG00176	11	50000	0.0365436
HG00176	11	100000	0.0430803
HG00176	11	500000	0.0301222
HG00176	12	1000	0.0323942
HG00176	12	10000	0.0757258
HG00176	12	50000	0.0453686
HG00176	12	100000	0.0421149
HG00176	12	500000	0.0317085
HG00176	13	1000	0.0614741
HG00176	13	10000	0.0321942
HG00176	13	50000	0.0319362
HG00176	13	100000	0.0346545
HG00176	13	500000	0.0323186
HG00176	14	1000	0.040313
HG00176	14	10000	0.027427
HG00176	14	50000	0.0327458
HG00176	14	100000	0.0342231
HG00176	14	500000	0.0303248
HG00176	15	1000	0.00570555
HG00176	15	10000	0.049217
HG00176	15	50000	0.0495051
HG00176	15	100000	0.0422364
HG00176	15	500000	0.0339456
HG00176	16	1000	0.0640325
HG00176	16	10000	0.052999
HG00176	16	50000	0.0318334
HG00176	16	100000	0.0345055
HG00176	16	500000	0.0289832
HG00176	17	1000	0.337342
HG00176	17	10000	0.0853561
HG00176	17	50000	0.0430153
HG00176	17	100000	0.0399571
HG00176	17	500000	0.0312917
HG00176	18	1000	0.102059
HG00176	18	10000	0.0278748
HG00176	18	50000	0.0533147
HG00176	18	100000	0.0401426
HG00176	18	500000	0.030574
HG00176	19	1000	0.019095
HG00176	19	10000	0.0258103
HG00176	19	50000	0.0483989
HG00176	19	100000	0.0434306
HG00176	19	500000	0.0305463
HG00176	20	1000	0
HG00176	20	10000	0.0529107
HG00176	20	50000	0.0365295
HG00176	20	100000	0.0281861
HG00176	20	500000	0.0289588
HG00272	1	1000	0.180442
HG00272	1	10000	0.106438
HG00272	1	50000	0.104169
HG00272	1	100000	0.0750442
HG00272	1	500000	0.0514292
HG00272	2	1000	0.190809
HG00272	2	10000	0.134104
HG00272	2	50000	0.0934581
HG00272	2	100000	0.0764957
HG00272	2	500000	0.0457406
HG00272	3	1000	0.336573
HG00272	3	10000	0.142677
HG00272	3	50000	0.0828314
HG00272	3	100000	0.0723883
HG00272	3	500000	0.0503198
HG00272	4	1000	0.15858
HG00272	4	10000	0.120847
HG00272	4	50000	0.0788758
HG00272	4	100000	0.0709258
HG00272	4	500000	0.0449715
HG00272	5	1000	0.183318
HG00272	5	10000	0.144183
HG00272	5	50000	0.102991
HG00272	5	100000	0.0755378
HG00272	5	500000	0.0445586
HG00272	6	1000	0.174328
HG00272	6	10000	0.118664
HG00272	6	50000	0.0878459
HG00272	6	100000	0.0790601
HG00272	6	500000	0.0553396
HG00272	7	1000	0.0940114
HG00272	7	10000	0.092315
HG00272	7	50000	0.0884769
HG00272	7	100000	0.0651707
HG00272	7	500000	0.0416902
HG00272	8	1000	0.1969
HG00272	8	10000	0.112736
HG00272	8	50000	0.0809869
HG00272	8	100000	0.0594348
HG00272	8	500000	0.0437829
HG00272	9	1000	0.179048
HG00272	9	10000	0.112459
HG00272	9	50000	0.0891152
HG00272	9	100000	0.068257
HG00272	9	500000	0.0474982
HG00272	10	1000	0.12631
HG00272	10	10000	0.135989
HG00272	10	50000	0.0996107
HG00272	10	100000	0.0735907
HG00272	10	500000	0.0435345
HG00272	11	1000	0.0492267
HG00272	11	10000	0.0930464
HG00272	11	50000	0.0869294
HG00272	11	100000	0.0693916
HG00272	11	500000	0.0466367
HG00272	12	1000	0.0982405
HG00272	12	10000	0.128522
HG00272	12	50000	0.0914023
HG00272	12	100000	0.0798483
HG00272	12	500000	0.0470175
HG00272	13	1000	0.231917
HG00272	13	10000	0.11513
HG00272	13	50000	0.0947491
HG00272	13	100000	0.077776
HG00272	13	500000	0.0443635
HG00272	14	1000	0.178477
HG00272	14	10000	0.139552
HG00272	14	50000	0.087631
HG00272	14	100000	0.0633885
HG00272	14	500000	0.0457557
HG00272	15	1000	0.481585
HG00272	15	10000	0.173151
HG00272	15	50000	0.0914364
HG00272	15	100000	0.0739469
HG00272	15	500000	0.0430781
HG00272	16	1000	0.0911374
HG00272	16	10000	0.123251
HG00272	16	50000	0.0928794
HG00272	16	100000	0.0686829
HG00272	16	500000	0.0498005
HG00272	17	1000	0.0955914
HG00272	17	10000	0.123332
HG00272	17	50000	0.087844
HG00272	17	100000	0.0689128
HG00272	17	500000	0.0431751
HG00272	18	1000	0.0833175
HG00272	18	10000	0.155907
HG00272	18	50000	0.0774734
HG00272	18	100000	0.0625714
HG00272	18	500000	0.0430891
HG00272	19	1000	0.244861
HG00272	19	10000	0.150858
HG00272	19	50000	0.0938062
HG00272	19	100000	0.0803521
HG00272	19	500000	0.0484893
HG00272	20	1000	0.11926
HG00272	20	10000	0.171474
HG00272	20	50000	0.0884929
HG00272	20	100000	0.0776797
HG00272	20	500000	0.0503641

## Sheet: Table S8
Table S8. KR_het values obtained from subsampled chicken sequencing reads.
ID	Replicates	Paired reads	KR_het
SRR26434649	1	1000	0.0527733
SRR26434649	1	10000	0.0563781
SRR26434649	1	50000	0.0431303
SRR26434649	1	100000	0.0405032
SRR26434649	1	500000	0.0343519
SRR26434649	2	1000	0.113026
SRR26434649	2	10000	0.0366647
SRR26434649	2	50000	0.0580952
SRR26434649	2	100000	0.0484955
SRR26434649	2	500000	0.0378478
SRR26434649	3	1000	0.048443
SRR26434649	3	10000	0.0649914
SRR26434649	3	50000	0.0546146
SRR26434649	3	100000	0.0536496
SRR26434649	3	500000	0.0385163
SRR26434649	4	1000	0.120258
SRR26434649	4	10000	0.0824259
SRR26434649	4	50000	0.0647574
SRR26434649	4	100000	0.0528566
SRR26434649	4	500000	0.0387715
SRR26434649	5	1000	0.179175
SRR26434649	5	10000	0.0436079
SRR26434649	5	50000	0.0647626
SRR26434649	5	100000	0.0574344
SRR26434649	5	500000	0.036782
SRR26434649	6	1000	0
SRR26434649	6	10000	0.0758257
SRR26434649	6	50000	0.0479925
SRR26434649	6	100000	0.047818
SRR26434649	6	500000	0.038386
SRR26434649	7	1000	0.0436025
SRR26434649	7	10000	0.0537828
SRR26434649	7	50000	0.061564
SRR26434649	7	100000	0.0558971
SRR26434649	7	500000	0.0392667
SRR26434649	8	1000	0.0312274
SRR26434649	8	10000	0.044095
SRR26434649	8	50000	0.0388866
SRR26434649	8	100000	0.0444228
SRR26434649	8	500000	0.0367833
SRR26434649	9	1000	0.121339
SRR26434649	9	10000	0.0540216
SRR26434649	9	50000	0.0483776
SRR26434649	9	100000	0.051234
SRR26434649	9	500000	0.0355111
SRR26434649	10	1000	0.0710139
SRR26434649	10	10000	0.0874153
SRR26434649	10	50000	0.0683161
SRR26434649	10	100000	0.0550658
SRR26434649	10	500000	0.0393004
SRR26434649	11	1000	0.116996
SRR26434649	11	10000	0.151169
SRR26434649	11	50000	0.0975889
SRR26434649	11	100000	0.0696064
SRR26434649	11	500000	0.0413565
SRR26434649	12	1000	0.0280256
SRR26434649	12	10000	0.0212781
SRR26434649	12	50000	0.0456504
SRR26434649	12	100000	0.0467783
SRR26434649	12	500000	0.036204
SRR26434649	13	1000	0.0276057
SRR26434649	13	10000	0.0467179
SRR26434649	13	50000	0.050798
SRR26434649	13	100000	0.0608022
SRR26434649	13	500000	0.0405054
SRR26434649	14	1000	0.00233999
SRR26434649	14	10000	0.0186273
SRR26434649	14	50000	0.0360281
SRR26434649	14	100000	0.041572
SRR26434649	14	500000	0.038504
SRR26434649	15	1000	0.278329
SRR26434649	15	10000	0.121423
SRR26434649	15	50000	0.0619814
SRR26434649	15	100000	0.0581574
SRR26434649	15	500000	0.0421556
SRR26434649	16	1000	0.175958
SRR26434649	16	10000	0.070096
SRR26434649	16	50000	0.049563
SRR26434649	16	100000	0.0466268
SRR26434649	16	500000	0.0377404
SRR26434649	17	1000	0
SRR26434649	17	10000	0.0712354
SRR26434649	17	50000	0.0631172
SRR26434649	17	100000	0.0513714
SRR26434649	17	500000	0.0393289
SRR26434649	18	1000	0.0841087
SRR26434649	18	10000	0.0463095
SRR26434649	18	50000	0.0494886
SRR26434649	18	100000	0.0492568
SRR26434649	18	500000	0.0362293
SRR26434649	19	1000	0.019786
SRR26434649	19	10000	0.0642145
SRR26434649	19	50000	0.0499655
SRR26434649	19	100000	0.0530333
SRR26434649	19	500000	0.0406832
SRR26434649	20	1000	0.0405686
SRR26434649	20	10000	0.0737968
SRR26434649	20	50000	0.0631285
SRR26434649	20	100000	0.0525817
SRR26434649	20	500000	0.0388232
SRR26434651	1	1000	0.0130463
SRR26434651	1	10000	0.0593707
SRR26434651	1	50000	0.0584867
SRR26434651	1	100000	0.0553986
SRR26434651	1	500000	0.0376464
SRR26434651	2	1000	0.0944206
SRR26434651	2	10000	0.0519548
SRR26434651	2	50000	0.0535042
SRR26434651	2	100000	0.0515408
SRR26434651	2	500000	0.0369386
SRR26434651	3	1000	0.311811
SRR26434651	3	10000	0.0789856
SRR26434651	3	50000	0.0568885
SRR26434651	3	100000	0.0467522
SRR26434651	3	500000	0.0356392
SRR26434651	4	1000	0.0319554
SRR26434651	4	10000	0.0295699
SRR26434651	4	50000	0.0393983
SRR26434651	4	100000	0.0473753
SRR26434651	4	500000	0.0364771
SRR26434651	5	1000	0.0980733
SRR26434651	5	10000	0.0401307
SRR26434651	5	50000	0.0469587
SRR26434651	5	100000	0.0438751
SRR26434651	5	500000	0.0327879
SRR26434651	6	1000	0.0811785
SRR26434651	6	10000	0.0310205
SRR26434651	6	50000	0.0493717
SRR26434651	6	100000	0.0511016
SRR26434651	6	500000	0.0360012
SRR26434651	7	1000	0
SRR26434651	7	10000	0.0518993
SRR26434651	7	50000	0.0592785
SRR26434651	7	100000	0.0559809
SRR26434651	7	500000	0.0381147
SRR26434651	8	1000	0.0100155
SRR26434651	8	10000	0.0899597
SRR26434651	8	50000	0.0699562
SRR26434651	8	100000	0.0576036
SRR26434651	8	500000	0.0358468
SRR26434651	9	1000	0.185908
SRR26434651	9	10000	0.0712086
SRR26434651	9	50000	0.0479873
SRR26434651	9	100000	0.0430479
SRR26434651	9	500000	0.0337377
SRR26434651	10	1000	0.0112739
SRR26434651	10	10000	0.0513761
SRR26434651	10	50000	0.0631881
SRR26434651	10	100000	0.0548261
SRR26434651	10	500000	0.0387333
SRR26434651	11	1000	0.00147509
SRR26434651	11	10000	0.0606091
SRR26434651	11	50000	0.0462044
SRR26434651	11	100000	0.0433867
SRR26434651	11	500000	0.0346188
SRR26434651	12	1000	0.024625
SRR26434651	12	10000	0.0640868
SRR26434651	12	50000	0.059069
SRR26434651	12	100000	0.0572519
SRR26434651	12	500000	0.0393171
SRR26434651	13	1000	0.0631396
SRR26434651	13	10000	0.0783226
SRR26434651	13	50000	0.0604223
SRR26434651	13	100000	0.0542492
SRR26434651	13	500000	0.0375726
SRR26434651	14	1000	0.079346
SRR26434651	14	10000	0.0381635
SRR26434651	14	50000	0.0613873
SRR26434651	14	100000	0.0533246
SRR26434651	14	500000	0.0388113
SRR26434651	15	1000	0.0305654
SRR26434651	15	10000	0.0540116
SRR26434651	15	50000	0.0499811
SRR26434651	15	100000	0.048819
SRR26434651	15	500000	0.0349261
SRR26434651	16	1000	0.0795924
SRR26434651	16	10000	0.0736638
SRR26434651	16	50000	0.0624554
SRR26434651	16	100000	0.049251
SRR26434651	16	500000	0.0357263
SRR26434651	17	1000	0.00356831
SRR26434651	17	10000	0.0571088
SRR26434651	17	50000	0.0477675
SRR26434651	17	100000	0.0467016
SRR26434651	17	500000	0.0359538
SRR26434651	18	1000	0.0241983
SRR26434651	18	10000	0.0346987
SRR26434651	18	50000	0.04196
SRR26434651	18	100000	0.0402106
SRR26434651	18	500000	0.0355729
SRR26434651	19	1000	0.0746155
SRR26434651	19	10000	0.0454828
SRR26434651	19	50000	0.0462474
SRR26434651	19	100000	0.0452883
SRR26434651	19	500000	0.0395113
SRR26434651	20	1000	0.106446
SRR26434651	20	10000	0.0583751
SRR26434651	20	50000	0.0523292
SRR26434651	20	100000	0.0461689
SRR26434651	20	500000	0.0323335
SRR26434654	1	1000	0.721962
SRR26434654	1	10000	0.554357
SRR26434654	1	50000	0.537158
SRR26434654	1	100000	0.50023
SRR26434654	1	500000	0.520218
SRR26434654	2	1000	0.615232
SRR26434654	2	10000	0.56372
SRR26434654	2	50000	0.523514
SRR26434654	2	100000	0.522119
SRR26434654	2	500000	0.505158
SRR26434654	3	1000	0.518662
SRR26434654	3	10000	0.582297
SRR26434654	3	50000	0.555571
SRR26434654	3	100000	0.524641
SRR26434654	3	500000	0.519565
SRR26434654	4	1000	0.64796
SRR26434654	4	10000	0.527026
SRR26434654	4	50000	0.497137
SRR26434654	4	100000	0.523814
SRR26434654	4	500000	0.505351
SRR26434654	5	1000	0.459919
SRR26434654	5	10000	0.589948
SRR26434654	5	50000	0.533077
SRR26434654	5	100000	0.509008
SRR26434654	5	500000	0.519895
SRR26434654	6	1000	0.66229
SRR26434654	6	10000	0.586084
SRR26434654	6	50000	0.557109
SRR26434654	6	100000	0.537133
SRR26434654	6	500000	0.5116
SRR26434654	7	1000	0.489416
SRR26434654	7	10000	0.468674
SRR26434654	7	50000	0.515172
SRR26434654	7	100000	0.534163
SRR26434654	7	500000	0.515278
SRR26434654	8	1000	0.616618
SRR26434654	8	10000	0.580776
SRR26434654	8	50000	0.556549
SRR26434654	8	100000	0.532468
SRR26434654	8	500000	0.508775
SRR26434654	9	1000	0.676041
SRR26434654	9	10000	0.538343
SRR26434654	9	50000	0.516904
SRR26434654	9	100000	0.516713
SRR26434654	9	500000	0.514194
SRR26434654	10	1000	0.528615
SRR26434654	10	10000	0.556368
SRR26434654	10	50000	0.541161
SRR26434654	10	100000	0.531218
SRR26434654	10	500000	0.517136
SRR26434654	11	1000	0.399539
SRR26434654	11	10000	0.505726
SRR26434654	11	50000	0.562738
SRR26434654	11	100000	0.545069
SRR26434654	11	500000	0.52617
SRR26434654	12	1000	0.412238
SRR26434654	12	10000	0.55778
SRR26434654	12	50000	0.577039
SRR26434654	12	100000	0.562287
SRR26434654	12	500000	0.523084
SRR26434654	13	1000	0.507055
SRR26434654	13	10000	0.587342
SRR26434654	13	50000	0.521376
SRR26434654	13	100000	0.527205
SRR26434654	13	500000	0.50796
SRR26434654	14	1000	0.56617
SRR26434654	14	10000	0.545437
SRR26434654	14	50000	0.527801
SRR26434654	14	100000	0.529373
SRR26434654	14	500000	0.524497
SRR26434654	15	1000	0.245433
SRR26434654	15	10000	0.509473
SRR26434654	15	50000	0.555945
SRR26434654	15	100000	0.542465
SRR26434654	15	500000	0.513129
SRR26434654	16	1000	0.608741
SRR26434654	16	10000	0.574532
SRR26434654	16	50000	0.516889
SRR26434654	16	100000	0.489458
SRR26434654	16	500000	0.507639
SRR26434654	17	1000	0.716784
SRR26434654	17	10000	0.53533
SRR26434654	17	50000	0.534338
SRR26434654	17	100000	0.54333
SRR26434654	17	500000	0.516391
SRR26434654	18	1000	0.479004
SRR26434654	18	10000	0.506058
SRR26434654	18	50000	0.527643
SRR26434654	18	100000	0.522941
SRR26434654	18	500000	0.525125
SRR26434654	19	1000	0.546617
SRR26434654	19	10000	0.502666
SRR26434654	19	50000	0.537324
SRR26434654	19	100000	0.541405
SRR26434654	19	500000	0.517922
SRR26434654	20	1000	0.41227
SRR26434654	20	10000	0.503422
SRR26434654	20	50000	0.511186
SRR26434654	20	100000	0.514785
SRR26434654	20	500000	0.505345
SRR26434656	1	1000	0.513117
SRR26434656	1	10000	0.406144
SRR26434656	1	50000	0.536953
SRR26434656	1	100000	0.527394
SRR26434656	1	500000	0.520075
SRR26434656	2	1000	0.658304
SRR26434656	2	10000	0.545273
SRR26434656	2	50000	0.530012
SRR26434656	2	100000	0.527454
SRR26434656	2	500000	0.514524
SRR26434656	3	1000	0.297516
SRR26434656	3	10000	0.531074
SRR26434656	3	50000	0.478895
SRR26434656	3	100000	0.50456
SRR26434656	3	500000	0.513017
SRR26434656	4	1000	0.439666
SRR26434656	4	10000	0.523382
SRR26434656	4	50000	0.509923
SRR26434656	4	100000	0.494082
SRR26434656	4	500000	0.513483
SRR26434656	5	1000	0.461511
SRR26434656	5	10000	0.466711
SRR26434656	5	50000	0.559429
SRR26434656	5	100000	0.537235
SRR26434656	5	500000	0.51177
SRR26434656	6	1000	0.565994
SRR26434656	6	10000	0.549529
SRR26434656	6	50000	0.537898
SRR26434656	6	100000	0.533871
SRR26434656	6	500000	0.511816
SRR26434656	7	1000	0.615097
SRR26434656	7	10000	0.545696
SRR26434656	7	50000	0.5766
SRR26434656	7	100000	0.545017
SRR26434656	7	500000	0.51611
SRR26434656	8	1000	0.503853
SRR26434656	8	10000	0.570767
SRR26434656	8	50000	0.530059
SRR26434656	8	100000	0.536346
SRR26434656	8	500000	0.511177
SRR26434656	9	1000	0.267119
SRR26434656	9	10000	0.461724
SRR26434656	9	50000	0.50139
SRR26434656	9	100000	0.507821
SRR26434656	9	500000	0.516671
SRR26434656	10	1000	0.478961
SRR26434656	10	10000	0.555172
SRR26434656	10	50000	0.506659
SRR26434656	10	100000	0.519119
SRR26434656	10	500000	0.509281
SRR26434656	11	1000	0.134057
SRR26434656	11	10000	0.505858
SRR26434656	11	50000	0.527225
SRR26434656	11	100000	0.523483
SRR26434656	11	500000	0.522157
SRR26434656	12	1000	0.698483
SRR26434656	12	10000	0.600559
SRR26434656	12	50000	0.523406
SRR26434656	12	100000	0.496602
SRR26434656	12	500000	0.507616
SRR26434656	13	1000	0.268058
SRR26434656	13	10000	0.603819
SRR26434656	13	50000	0.533532
SRR26434656	13	100000	0.520537
SRR26434656	13	500000	0.524341
SRR26434656	14	1000	0.363885
SRR26434656	14	10000	0.55687
SRR26434656	14	50000	0.541234
SRR26434656	14	100000	0.516803
SRR26434656	14	500000	0.520074
SRR26434656	15	1000	0.496077
SRR26434656	15	10000	0.423553
SRR26434656	15	50000	0.517237
SRR26434656	15	100000	0.538779
SRR26434656	15	500000	0.498744
SRR26434656	16	1000	0.693652
SRR26434656	16	10000	0.517291
SRR26434656	16	50000	0.55756
SRR26434656	16	100000	0.535576
SRR26434656	16	500000	0.519003
SRR26434656	17	1000	0.3221
SRR26434656	17	10000	0.488921
SRR26434656	17	50000	0.509274
SRR26434656	17	100000	0.516305
SRR26434656	17	500000	0.51604
SRR26434656	18	1000	0.658004
SRR26434656	18	10000	0.530265
SRR26434656	18	50000	0.532695
SRR26434656	18	100000	0.545793
SRR26434656	18	500000	0.513826
SRR26434656	19	1000	0.518773
SRR26434656	19	10000	0.538552
SRR26434656	19	50000	0.519594
SRR26434656	19	100000	0.518817
SRR26434656	19	500000	0.51582
SRR26434656	20	1000	0.625882
SRR26434656	20	10000	0.47828
SRR26434656	20	50000	0.561372
SRR26434656	20	100000	0.552178
SRR26434656	20	500000	0.524196
SRR26434661	1	1000	0.0577589
SRR26434661	1	10000	0.0569606
SRR26434661	1	50000	0.0500958
SRR26434661	1	100000	0.0470185
SRR26434661	1	500000	0.0361802
SRR26434661	2	1000	0.15613
SRR26434661	2	10000	0.0573662
SRR26434661	2	50000	0.0554749
SRR26434661	2	100000	0.0496086
SRR26434661	2	500000	0.0392189
SRR26434661	3	1000	0
SRR26434661	3	10000	0.0538215
SRR26434661	3	50000	0.0553058
SRR26434661	3	100000	0.0520134
SRR26434661	3	500000	0.0386381
SRR26434661	4	1000	0.0835474
SRR26434661	4	10000	0.0392449
SRR26434661	4	50000	0.0548796
SRR26434661	4	100000	0.0541103
SRR26434661	4	500000	0.0419931
SRR26434661	5	1000	0.0201081
SRR26434661	5	10000	0.0748976
SRR26434661	5	50000	0.0525785
SRR26434661	5	100000	0.0470792
SRR26434661	5	500000	0.0379272
SRR26434661	6	1000	0.0550964
SRR26434661	6	10000	0.0683593
SRR26434661	6	50000	0.0573408
SRR26434661	6	100000	0.050761
SRR26434661	6	500000	0.0405715
SRR26434661	7	1000	0.0623055
SRR26434661	7	10000	0.064293
SRR26434661	7	50000	0.0406908
SRR26434661	7	100000	0.0456791
SRR26434661	7	500000	0.0381225
SRR26434661	8	1000	0.0443843
SRR26434661	8	10000	0.047921
SRR26434661	8	50000	0.0458838
SRR26434661	8	100000	0.0451607
SRR26434661	8	500000	0.0362051
SRR26434661	9	1000	0.0407905
SRR26434661	9	10000	0.0807722
SRR26434661	9	50000	0.0555769
SRR26434661	9	100000	0.0493827
SRR26434661	9	500000	0.0375288
SRR26434661	10	1000	0.0246846
SRR26434661	10	10000	0.0792988
SRR26434661	10	50000	0.0646537
SRR26434661	10	100000	0.0550481
SRR26434661	10	500000	0.0384492
SRR26434661	11	1000	0.00505001
SRR26434661	11	10000	0.0364353
SRR26434661	11	50000	0.0492738
SRR26434661	11	100000	0.0525222
SRR26434661	11	500000	0.0397628
SRR26434661	12	1000	0.0430428
SRR26434661	12	10000	0.0579417
SRR26434661	12	50000	0.0608092
SRR26434661	12	100000	0.0528758
SRR26434661	12	500000	0.0393522
SRR26434661	13	1000	0.0321134
SRR26434661	13	10000	0.0803468
SRR26434661	13	50000	0.059227
SRR26434661	13	100000	0.0457917
SRR26434661	13	500000	0.0370368
SRR26434661	14	1000	0.00776851
SRR26434661	14	10000	0.0749141
SRR26434661	14	50000	0.0665504
SRR26434661	14	100000	0.0544545
SRR26434661	14	500000	0.0378182
SRR26434661	15	1000	0.14849
SRR26434661	15	10000	0.0750489
SRR26434661	15	50000	0.0524002
SRR26434661	15	100000	0.0565154
SRR26434661	15	500000	0.0391591
SRR26434661	16	1000	0.0620311
SRR26434661	16	10000	0.0515134
SRR26434661	16	50000	0.05797
SRR26434661	16	100000	0.0486447
SRR26434661	16	500000	0.0371271
SRR26434661	17	1000	0.00563095
SRR26434661	17	10000	0.0735551
SRR26434661	17	50000	0.0486188
SRR26434661	17	100000	0.0481959
SRR26434661	17	500000	0.0374228
SRR26434661	18	1000	0.0498152
SRR26434661	18	10000	0.0302954
SRR26434661	18	50000	0.0542474
SRR26434661	18	100000	0.0467146
SRR26434661	18	500000	0.0363197
SRR26434661	19	1000	0.0750872
SRR26434661	19	10000	0.0510089
SRR26434661	19	50000	0.0681846
SRR26434661	19	100000	0.0603987
SRR26434661	19	500000	0.0389105
SRR26434661	20	1000	0.0209708
SRR26434661	20	10000	0.0509516
SRR26434661	20	50000	0.0584469
SRR26434661	20	100000	0.0494384
SRR26434661	20	500000	0.0392926
SRR26434663	1	1000	0.51194
SRR26434663	1	10000	0.509853
SRR26434663	1	50000	0.506232
SRR26434663	1	100000	0.518008
SRR26434663	1	500000	0.510169
SRR26434663	2	1000	0.502441
SRR26434663	2	10000	0.498808
SRR26434663	2	50000	0.508924
SRR26434663	2	100000	0.508202
SRR26434663	2	500000	0.525759
SRR26434663	3	1000	0.484348
SRR26434663	3	10000	0.609602
SRR26434663	3	50000	0.537512
SRR26434663	3	100000	0.515104
SRR26434663	3	500000	0.51824
SRR26434663	4	1000	0.617433
SRR26434663	4	10000	0.544752
SRR26434663	4	50000	0.53371
SRR26434663	4	100000	0.527313
SRR26434663	4	500000	0.516502
SRR26434663	5	1000	0.417565
SRR26434663	5	10000	0.508714
SRR26434663	5	50000	0.530877
SRR26434663	5	100000	0.526863
SRR26434663	5	500000	0.515346
SRR26434663	6	1000	0.695288
SRR26434663	6	10000	0.570265
SRR26434663	6	50000	0.585275
SRR26434663	6	100000	0.559895
SRR26434663	6	500000	0.534426
SRR26434663	7	1000	0.399205
SRR26434663	7	10000	0.59793
SRR26434663	7	50000	0.547898
SRR26434663	7	100000	0.525863
SRR26434663	7	500000	0.529773
SRR26434663	8	1000	0.465329
SRR26434663	8	10000	0.542249
SRR26434663	8	50000	0.526862
SRR26434663	8	100000	0.530265
SRR26434663	8	500000	0.514482
SRR26434663	9	1000	0.622844
SRR26434663	9	10000	0.57589
SRR26434663	9	50000	0.553346
SRR26434663	9	100000	0.560559
SRR26434663	9	500000	0.526343
SRR26434663	10	1000	0.681792
SRR26434663	10	10000	0.54027
SRR26434663	10	50000	0.558421
SRR26434663	10	100000	0.55089
SRR26434663	10	500000	0.515144
SRR26434663	11	1000	0.569172
SRR26434663	11	10000	0.507503
SRR26434663	11	50000	0.51697
SRR26434663	11	100000	0.534197
SRR26434663	11	500000	0.525025
SRR26434663	12	1000	0.734933
SRR26434663	12	10000	0.544067
SRR26434663	12	50000	0.549206
SRR26434663	12	100000	0.540032
SRR26434663	12	500000	0.516638
SRR26434663	13	1000	0.393314
SRR26434663	13	10000	0.497108
SRR26434663	13	50000	0.529975
SRR26434663	13	100000	0.548913
SRR26434663	13	500000	0.526395
SRR26434663	14	1000	0.578437
SRR26434663	14	10000	0.509914
SRR26434663	14	50000	0.523116
SRR26434663	14	100000	0.549518
SRR26434663	14	500000	0.524791
SRR26434663	15	1000	0.650469
SRR26434663	15	10000	0.529888
SRR26434663	15	50000	0.533562
SRR26434663	15	100000	0.536594
SRR26434663	15	500000	0.522201
SRR26434663	16	1000	0.519834
SRR26434663	16	10000	0.491463
SRR26434663	16	50000	0.464737
SRR26434663	16	100000	0.491524
SRR26434663	16	500000	0.516011
SRR26434663	17	1000	0.662633
SRR26434663	17	10000	0.600344
SRR26434663	17	50000	0.527814
SRR26434663	17	100000	0.52212
SRR26434663	17	500000	0.521337
SRR26434663	18	1000	0.384262
SRR26434663	18	10000	0.56082
SRR26434663	18	50000	0.554403
SRR26434663	18	100000	0.558519
SRR26434663	18	500000	0.529424
SRR26434663	19	1000	0.145142
SRR26434663	19	10000	0.534766
SRR26434663	19	50000	0.526336
SRR26434663	19	100000	0.541014
SRR26434663	19	500000	0.522354
SRR26434663	20	1000	0.31605
SRR26434663	20	10000	0.473284
SRR26434663	20	50000	0.488873
SRR26434663	20	100000	0.496083
SRR26434663	20	500000	0.517719

## Sheet: Table S9
Table S9. KR_het values obtained from subsampled atlantic cod sequencing reads.
ID	Replicates	Paired reads	KR_het
ERR1278028	1	1000	0
ERR1278028	1	10000	0
ERR1278028	1	50000	1
ERR1278028	1	100000	1
ERR1278028	1	500000	1
ERR1278028	2	1000	0
ERR1278028	2	10000	0
ERR1278028	2	50000	0
ERR1278028	2	100000	1
ERR1278028	2	500000	0.582197
ERR1278028	3	1000	0
ERR1278028	3	10000	1
ERR1278028	3	50000	1
ERR1278028	3	100000	1
ERR1278028	3	500000	0.065
ERR1278028	4	1000	0
ERR1278028	4	10000	0
ERR1278028	4	50000	1
ERR1278028	4	100000	1
ERR1278028	4	500000	1
ERR1278028	5	1000	0
ERR1278028	5	10000	0
ERR1278028	5	50000	1
ERR1278028	5	100000	1
ERR1278028	5	500000	0.256251
ERR1278028	6	1000	0
ERR1278028	6	10000	0
ERR1278028	6	50000	1
ERR1278028	6	100000	1
ERR1278028	6	500000	0.092
ERR1278028	7	1000	0
ERR1278028	7	10000	0
ERR1278028	7	50000	1
ERR1278028	7	100000	0.003
ERR1278028	7	500000	0.1093
ERR1278028	8	1000	0
ERR1278028	8	10000	0
ERR1278028	8	50000	1
ERR1278028	8	100000	1
ERR1278028	8	500000	0.140795
ERR1278028	9	1000	0
ERR1278028	9	10000	0
ERR1278028	9	50000	0
ERR1278028	9	100000	0
ERR1278028	9	500000	1
ERR1278028	10	1000	0
ERR1278028	10	10000	0
ERR1278028	10	50000	0
ERR1278028	10	100000	1
ERR1278028	10	500000	0.035
ERR1278028	11	1000	0
ERR1278028	11	10000	0
ERR1278028	11	50000	0.063
ERR1278028	11	100000	0.063
ERR1278028	11	500000	0.150345
ERR1278028	12	1000	0
ERR1278028	12	10000	0
ERR1278028	12	50000	1
ERR1278028	12	100000	1
ERR1278028	12	500000	0.158983
ERR1278028	13	1000	0
ERR1278028	13	10000	0
ERR1278028	13	50000	1
ERR1278028	13	100000	1
ERR1278028	13	500000	1
ERR1278028	14	1000	0
ERR1278028	14	10000	0
ERR1278028	14	50000	1
ERR1278028	14	100000	1
ERR1278028	14	500000	1
ERR1278028	15	1000	0
ERR1278028	15	10000	0
ERR1278028	15	50000	1
ERR1278028	15	100000	1
ERR1278028	15	500000	1
ERR1278028	16	1000	0
ERR1278028	16	10000	0
ERR1278028	16	50000	1
ERR1278028	16	100000	0.049
ERR1278028	16	500000	0.079
ERR1278028	17	1000	0
ERR1278028	17	10000	0
ERR1278028	17	50000	1
ERR1278028	17	100000	1
ERR1278028	17	500000	1
ERR1278028	18	1000	0
ERR1278028	18	10000	0
ERR1278028	18	50000	0
ERR1278028	18	100000	0
ERR1278028	18	500000	0.195381
ERR1278028	19	1000	0
ERR1278028	19	10000	1
ERR1278028	19	50000	1
ERR1278028	19	100000	1
ERR1278028	19	500000	1
ERR1278028	20	1000	0
ERR1278028	20	10000	0
ERR1278028	20	50000	0
ERR1278028	20	100000	1
ERR1278028	20	500000	1
ERR2402849	1	1000	0
ERR2402849	1	10000	0
ERR2402849	1	50000	1
ERR2402849	1	100000	1
ERR2402849	1	500000	1
ERR2402849	2	1000	0
ERR2402849	2	10000	0
ERR2402849	2	50000	0
ERR2402849	2	100000	1
ERR2402849	2	500000	0.149846
ERR2402849	3	1000	0
ERR2402849	3	10000	0
ERR2402849	3	50000	0
ERR2402849	3	100000	1
ERR2402849	3	500000	1
ERR2402849	4	1000	0
ERR2402849	4	10000	1
ERR2402849	4	50000	1
ERR2402849	4	100000	1
ERR2402849	4	500000	0.239408
ERR2402849	5	1000	0
ERR2402849	5	10000	0
ERR2402849	5	50000	0
ERR2402849	5	100000	1
ERR2402849	5	500000	1
ERR2402849	6	1000	0
ERR2402849	6	10000	0
ERR2402849	6	50000	0.091
ERR2402849	6	100000	0.091
ERR2402849	6	500000	0.455854
ERR2402849	7	1000	0
ERR2402849	7	10000	0
ERR2402849	7	50000	1
ERR2402849	7	100000	1
ERR2402849	7	500000	1
ERR2402849	8	1000	0
ERR2402849	8	10000	0
ERR2402849	8	50000	1
ERR2402849	8	100000	1
ERR2402849	8	500000	1
ERR2402849	9	1000	0
ERR2402849	9	10000	0
ERR2402849	9	50000	1
ERR2402849	9	100000	1
ERR2402849	9	500000	1
ERR2402849	10	1000	0
ERR2402849	10	10000	0
ERR2402849	10	50000	0
ERR2402849	10	100000	1
ERR2402849	10	500000	0.328481
ERR2402849	11	1000	0
ERR2402849	11	10000	0
ERR2402849	11	50000	1
ERR2402849	11	100000	1
ERR2402849	11	500000	0.136062
ERR2402849	12	1000	0
ERR2402849	12	10000	0
ERR2402849	12	50000	1
ERR2402849	12	100000	1
ERR2402849	12	500000	0.470338
ERR2402849	13	1000	0
ERR2402849	13	10000	1
ERR2402849	13	50000	1
ERR2402849	13	100000	1
ERR2402849	13	500000	1
ERR2402849	14	1000	0
ERR2402849	14	10000	0
ERR2402849	14	50000	0.007
ERR2402849	14	100000	0.007
ERR2402849	14	500000	0.091
ERR2402849	15	1000	0
ERR2402849	15	10000	0
ERR2402849	15	50000	0.85657
ERR2402849	15	100000	0.874488
ERR2402849	15	500000	0.910066
ERR2402849	16	1000	0
ERR2402849	16	10000	0
ERR2402849	16	50000	0
ERR2402849	16	100000	0.069
ERR2402849	16	500000	0.206999
ERR2402849	17	1000	0
ERR2402849	17	10000	0
ERR2402849	17	50000	0
ERR2402849	17	100000	0.003
ERR2402849	17	500000	0.059
ERR2402849	18	1000	0
ERR2402849	18	10000	0
ERR2402849	18	50000	1
ERR2402849	18	100000	1
ERR2402849	18	500000	1
ERR2402849	19	1000	0
ERR2402849	19	10000	0
ERR2402849	19	50000	1
ERR2402849	19	100000	1
ERR2402849	19	500000	0.170718
ERR2402849	20	1000	0
ERR2402849	20	10000	0
ERR2402849	20	50000	0
ERR2402849	20	100000	0.059
ERR2402849	20	500000	0.332295
ERR2402850	1	1000	0
ERR2402850	1	10000	0
ERR2402850	1	50000	1
ERR2402850	1	100000	1
ERR2402850	1	500000	0.160659
ERR2402850	2	1000	0
ERR2402850	2	10000	0
ERR2402850	2	50000	1
ERR2402850	2	100000	1
ERR2402850	2	500000	0.913
ERR2402850	3	1000	0
ERR2402850	3	10000	0
ERR2402850	3	50000	1
ERR2402850	3	100000	1
ERR2402850	3	500000	1
ERR2402850	4	1000	0
ERR2402850	4	10000	0
ERR2402850	4	50000	0
ERR2402850	4	100000	1
ERR2402850	4	500000	1
ERR2402850	5	1000	0
ERR2402850	5	10000	0
ERR2402850	5	50000	0
ERR2402850	5	100000	0
ERR2402850	5	500000	1
ERR2402850	6	1000	0
ERR2402850	6	10000	0
ERR2402850	6	50000	1
ERR2402850	6	100000	1
ERR2402850	6	500000	0.091
ERR2402850	7	1000	0
ERR2402850	7	10000	0
ERR2402850	7	50000	1
ERR2402850	7	100000	1
ERR2402850	7	500000	0.567
ERR2402850	8	1000	0
ERR2402850	8	10000	0
ERR2402850	8	50000	1
ERR2402850	8	100000	1
ERR2402850	8	500000	1
ERR2402850	9	1000	0
ERR2402850	9	10000	0
ERR2402850	9	50000	1
ERR2402850	9	100000	1
ERR2402850	9	500000	1
ERR2402850	10	1000	0
ERR2402850	10	10000	1
ERR2402850	10	50000	1
ERR2402850	10	100000	1
ERR2402850	10	500000	0.675833
ERR2402850	11	1000	0
ERR2402850	11	10000	0
ERR2402850	11	50000	1
ERR2402850	11	100000	1
ERR2402850	11	500000	1
ERR2402850	12	1000	0
ERR2402850	12	10000	0
ERR2402850	12	50000	1
ERR2402850	12	100000	1
ERR2402850	12	500000	1
ERR2402850	13	1000	0
ERR2402850	13	10000	0
ERR2402850	13	50000	1
ERR2402850	13	100000	1
ERR2402850	13	500000	0.098
ERR2402850	14	1000	0
ERR2402850	14	10000	0
ERR2402850	14	50000	1
ERR2402850	14	100000	1
ERR2402850	14	500000	0.339191
ERR2402850	15	1000	0
ERR2402850	15	10000	0
ERR2402850	15	50000	1
ERR2402850	15	100000	1
ERR2402850	15	500000	1
ERR2402850	16	1000	0
ERR2402850	16	10000	0
ERR2402850	16	50000	1
ERR2402850	16	100000	1
ERR2402850	16	500000	0.240352
ERR2402850	17	1000	0
ERR2402850	17	10000	1
ERR2402850	17	50000	1
ERR2402850	17	100000	1
ERR2402850	17	500000	1
ERR2402850	18	1000	0
ERR2402850	18	10000	0
ERR2402850	18	50000	1
ERR2402850	18	100000	1
ERR2402850	18	500000	1
ERR2402850	19	1000	0
ERR2402850	19	10000	1
ERR2402850	19	50000	1
ERR2402850	19	100000	1
ERR2402850	19	500000	1
ERR2402850	20	1000	0
ERR2402850	20	10000	0
ERR2402850	20	50000	1
ERR2402850	20	100000	1
ERR2402850	20	500000	1
ERR2402851	1	1000	0
ERR2402851	1	10000	0
ERR2402851	1	50000	1
ERR2402851	1	100000	1
ERR2402851	1	500000	1
ERR2402851	2	1000	0
ERR2402851	2	10000	0
ERR2402851	2	50000	0
ERR2402851	2	100000	1
ERR2402851	2	500000	0.072
ERR2402851	3	1000	0
ERR2402851	3	10000	0
ERR2402851	3	50000	0
ERR2402851	3	100000	1
ERR2402851	3	500000	0.099
ERR2402851	4	1000	0
ERR2402851	4	10000	0
ERR2402851	4	50000	1
ERR2402851	4	100000	1
ERR2402851	4	500000	1
ERR2402851	5	1000	0
ERR2402851	5	10000	0
ERR2402851	5	50000	1
ERR2402851	5	100000	1
ERR2402851	5	500000	1
ERR2402851	6	1000	0
ERR2402851	6	10000	0.07
ERR2402851	6	50000	0.075
ERR2402851	6	100000	0.075
ERR2402851	6	500000	0.129536
ERR2402851	7	1000	0
ERR2402851	7	10000	0
ERR2402851	7	50000	1
ERR2402851	7	100000	1
ERR2402851	7	500000	0.037
ERR2402851	8	1000	0
ERR2402851	8	10000	0
ERR2402851	8	50000	1
ERR2402851	8	100000	1
ERR2402851	8	500000	1
ERR2402851	9	1000	0
ERR2402851	9	10000	0
ERR2402851	9	50000	1
ERR2402851	9	100000	1
ERR2402851	9	500000	0.652787
ERR2402851	10	1000	0
ERR2402851	10	10000	0
ERR2402851	10	50000	0
ERR2402851	10	100000	0
ERR2402851	10	500000	0.055
ERR2402851	11	1000	0
ERR2402851	11	10000	0
ERR2402851	11	50000	1
ERR2402851	11	100000	0.014
ERR2402851	11	500000	0.031
ERR2402851	12	1000	0
ERR2402851	12	10000	0
ERR2402851	12	50000	0
ERR2402851	12	100000	0
ERR2402851	12	500000	0.013
ERR2402851	13	1000	0
ERR2402851	13	10000	0
ERR2402851	13	50000	0
ERR2402851	13	100000	0
ERR2402851	13	500000	1
ERR2402851	14	1000	0
ERR2402851	14	10000	0
ERR2402851	14	50000	0
ERR2402851	14	100000	1
ERR2402851	14	500000	1
ERR2402851	15	1000	0
ERR2402851	15	10000	0
ERR2402851	15	50000	1
ERR2402851	15	100000	1
ERR2402851	15	500000	1
ERR2402851	16	1000	0
ERR2402851	16	10000	1
ERR2402851	16	50000	1
ERR2402851	16	100000	1
ERR2402851	16	500000	0.093
ERR2402851	17	1000	0
ERR2402851	17	10000	0
ERR2402851	17	50000	0.011
ERR2402851	17	100000	0.024
ERR2402851	17	500000	0.105087
ERR2402851	18	1000	0
ERR2402851	18	10000	0
ERR2402851	18	50000	1
ERR2402851	18	100000	1
ERR2402851	18	500000	0.077
ERR2402851	19	1000	0
ERR2402851	19	10000	0
ERR2402851	19	50000	1
ERR2402851	19	100000	1
ERR2402851	19	500000	0.048
ERR2402851	20	1000	1
ERR2402851	20	10000	1
ERR2402851	20	50000	1
ERR2402851	20	100000	1
ERR2402851	20	500000	0.138681
ERR2402853	1	1000	0
ERR2402853	1	10000	0
ERR2402853	1	50000	1
ERR2402853	1	100000	1
ERR2402853	1	500000	1
ERR2402853	2	1000	0
ERR2402853	2	10000	0
ERR2402853	2	50000	1
ERR2402853	2	100000	1
ERR2402853	2	500000	0.57679
ERR2402853	3	1000	0
ERR2402853	3	10000	1
ERR2402853	3	50000	1
ERR2402853	3	100000	1
ERR2402853	3	500000	1
ERR2402853	4	1000	0
ERR2402853	4	10000	0
ERR2402853	4	50000	1
ERR2402853	4	100000	1
ERR2402853	4	500000	1
ERR2402853	5	1000	0
ERR2402853	5	10000	0
ERR2402853	5	50000	1
ERR2402853	5	100000	1
ERR2402853	5	500000	0.490767
ERR2402853	6	1000	0
ERR2402853	6	10000	0
ERR2402853	6	50000	0.156407
ERR2402853	6	100000	0.183299
ERR2402853	6	500000	0.645991
ERR2402853	7	1000	0
ERR2402853	7	10000	0
ERR2402853	7	50000	0
ERR2402853	7	100000	1
ERR2402853	7	500000	0.943677
ERR2402853	8	1000	0
ERR2402853	8	10000	0
ERR2402853	8	50000	1
ERR2402853	8	100000	1
ERR2402853	8	500000	1
ERR2402853	9	1000	0
ERR2402853	9	10000	0
ERR2402853	9	50000	1
ERR2402853	9	100000	1
ERR2402853	9	500000	1
ERR2402853	10	1000	0
ERR2402853	10	10000	0
ERR2402853	10	50000	1
ERR2402853	10	100000	1
ERR2402853	10	500000	1
ERR2402853	11	1000	0
ERR2402853	11	10000	0
ERR2402853	11	50000	0
ERR2402853	11	100000	0
ERR2402853	11	500000	1
ERR2402853	12	1000	0
ERR2402853	12	10000	1
ERR2402853	12	50000	1
ERR2402853	12	100000	1
ERR2402853	12	500000	0.603137
ERR2402853	13	1000	0
ERR2402853	13	10000	0
ERR2402853	13	50000	1
ERR2402853	13	100000	1
ERR2402853	13	500000	0.398879
ERR2402853	14	1000	0
ERR2402853	14	10000	0
ERR2402853	14	50000	0
ERR2402853	14	100000	0
ERR2402853	14	500000	0.72
ERR2402853	15	1000	0
ERR2402853	15	10000	0
ERR2402853	15	50000	0
ERR2402853	15	100000	1
ERR2402853	15	500000	1
ERR2402853	16	1000	0
ERR2402853	16	10000	0
ERR2402853	16	50000	1
ERR2402853	16	100000	1
ERR2402853	16	500000	0.849181
ERR2402853	17	1000	0
ERR2402853	17	10000	0
ERR2402853	17	50000	1
ERR2402853	17	100000	1
ERR2402853	17	500000	0.233692
ERR2402853	18	1000	0
ERR2402853	18	10000	0
ERR2402853	18	50000	1
ERR2402853	18	100000	1
ERR2402853	18	500000	1
ERR2402853	19	1000	0
ERR2402853	19	10000	0
ERR2402853	19	50000	1
ERR2402853	19	100000	1
ERR2402853	19	500000	1
ERR2402853	20	1000	0
ERR2402853	20	10000	0
ERR2402853	20	50000	1
ERR2402853	20	100000	1
ERR2402853	20	500000	1
ERR2402856	1	1000	0
ERR2402856	1	10000	0
ERR2402856	1	50000	1
ERR2402856	1	100000	0.218712
ERR2402856	1	500000	0.56397
ERR2402856	2	1000	0
ERR2402856	2	10000	1
ERR2402856	2	50000	1
ERR2402856	2	100000	1
ERR2402856	2	500000	1
ERR2402856	3	1000	0
ERR2402856	3	10000	0
ERR2402856	3	50000	0
ERR2402856	3	100000	0
ERR2402856	3	500000	1
ERR2402856	4	1000	0
ERR2402856	4	10000	0
ERR2402856	4	50000	1
ERR2402856	4	100000	1
ERR2402856	4	500000	0.387477
ERR2402856	5	1000	0
ERR2402856	5	10000	0
ERR2402856	5	50000	1
ERR2402856	5	100000	1
ERR2402856	5	500000	1
ERR2402856	6	1000	0
ERR2402856	6	10000	0
ERR2402856	6	50000	0.160431
ERR2402856	6	100000	0.160431
ERR2402856	6	500000	0.52436
ERR2402856	7	1000	0
ERR2402856	7	10000	0
ERR2402856	7	50000	0
ERR2402856	7	100000	0
ERR2402856	7	500000	0.565117
ERR2402856	8	1000	0
ERR2402856	8	10000	0
ERR2402856	8	50000	1
ERR2402856	8	100000	1
ERR2402856	8	500000	0.188
ERR2402856	9	1000	0
ERR2402856	9	10000	0
ERR2402856	9	50000	0.498831
ERR2402856	9	100000	0.754237
ERR2402856	9	500000	0.959277
ERR2402856	10	1000	0
ERR2402856	10	10000	1
ERR2402856	10	50000	1
ERR2402856	10	100000	0.145758
ERR2402856	10	500000	0.607825
ERR2402856	11	1000	0
ERR2402856	11	10000	0
ERR2402856	11	50000	1
ERR2402856	11	100000	1
ERR2402856	11	500000	1
ERR2402856	12	1000	0
ERR2402856	12	10000	0
ERR2402856	12	50000	1
ERR2402856	12	100000	1
ERR2402856	12	500000	1
ERR2402856	13	1000	0
ERR2402856	13	10000	0
ERR2402856	13	50000	1
ERR2402856	13	100000	1
ERR2402856	13	500000	1
ERR2402856	14	1000	0
ERR2402856	14	10000	0
ERR2402856	14	50000	0
ERR2402856	14	100000	1
ERR2402856	14	500000	0.224
ERR2402856	15	1000	0
ERR2402856	15	10000	0
ERR2402856	15	50000	0
ERR2402856	15	100000	0
ERR2402856	15	500000	0.283547
ERR2402856	16	1000	0
ERR2402856	16	10000	0
ERR2402856	16	50000	1
ERR2402856	16	100000	1
ERR2402856	16	500000	1
ERR2402856	17	1000	0
ERR2402856	17	10000	1
ERR2402856	17	50000	1
ERR2402856	17	100000	1
ERR2402856	17	500000	1
ERR2402856	18	1000	0
ERR2402856	18	10000	0
ERR2402856	18	50000	1
ERR2402856	18	100000	1
ERR2402856	18	500000	0.615916
ERR2402856	19	1000	0
ERR2402856	19	10000	0
ERR2402856	19	50000	1
ERR2402856	19	100000	1
ERR2402856	19	500000	0.641
ERR2402856	20	1000	0
ERR2402856	20	10000	0
ERR2402856	20	50000	0
ERR2402856	20	100000	1
ERR2402856	20	500000	1
